# Supplementary material for: Genome-wide R-loop analysis defines unique roles for DDX5, XRN2, and PRMT5 in DNA/RNA hybrid resolution
Source: Life Sci Alliance. 2020 Aug 3;3(10):e202000762. doi: 10.26508/lsa.202000762 (PMC7409538; doi:10.26508/lsa.202000762)
Supplement: Supplementary file 3 [file LSA-2020-00762_Supplemental_Data_3.xlsx]

## Sheet: siDDX5_TSS
Gene	chr	start	end	Ensembl	width	strand	Conc_siCTL	Conc_siDDX5	siCTL_A	siCTL_B	siDDX5_A	siDDX5_B	DDX5_vs_CTL_Fold	DDX5_vs_CTL_p.value	DDX5_vs_CTL_FDR	start_gene	end_gene	strand_gene	introns_gene	Distance_gene	Distance_type	Neighbor	Distance_neighbor	Annotation	CpG%	GC%	Detail	CTL.1.FPKM.RNAseq	CTL.2.FPKM.RNAseq	CTL.3.FPKM.RNAseq	DDX5.1.FPKM.RNAseq	DDX5.2.FPKM.RNAseq	DDX5.3.FPKM.RNAseq	DDX5_vs_CTL_Fold.RNAseq	DDX5_vs_CTL_p.value.RNAseq	DDX5_vs_CTL_FDR.RNAseq	Intergenic_siDDX5_TSS_LFC	Intergenic_siDDX5_TSS_Pvalue	Intergenic_siDDX5_TSS_FDR
EGR1	chr5	137797580	137806531	ENSG00000120738	8952	*	9.73	11.47	516	1185.71	2514.32	3149.23	1.73	4.49e-05	0.00704	137801178	137805004	+	1	878	TSS	RPL7P19	7376	intron	0.040447	0.567646	NM_001964, intron 1 of 1	3.148	2.963	2.704	2.966	2.707	2.601	-0.102614	0.229183	0.392744	1.4961	3.93193e-08	3.348e-06
RHOB	chr2	20645997	20649086	ENSG00000143878	3090	*	7.32	8.51	108	212.22	324.08	403.32	1.18	0.00123	0.0413	20646834	20649200	+	0	708	TSS	AC023137.2	3260	exon	0.067358	0.598899	NM_004040, exon 1 of 1	34.97	36.986	34.778	79.011	82.04	77.725	1.15082	2.99929e-185	7.2286e-182	2.01634	3.73477e-06	0.000239145
RP1-102E24.1	chr12	6525639	6528354	ENSG00000213942	2716	*	5.65	6.76	43	57.68	131.31	85.71	1.11	0.00566	0.082	6518802	6519179	-	0	7818	TSS	RP1-102E24.9	20666	Intergenic	0.009948	0.457459		0.96	1.024	0.981	1.416	1.182	1.047	0.303647	0.379298	0.563349	1.45718	6.28269e-05	0.00222507
RB1CC1	chr8	53625573	53627845	ENSG00000023287	2273	*	6.13	6.96	50	89.73	113.64	136.22	0.84	0.0324	0.175	53535015	53626992	-	23	283	TSS	CTD-3214K23.1	8753	5' UTR	0.072215	0.589349	NM_001083617, exon 1 of 24	24.726	23.901	24.084	24.22	23.162	23.184	-0.0432152	0.273558	0.445475	0.655448	0.000140996	0.00398325
MEF2D	chr1	156456386	156465408	ENSG00000116604	9023	*	6.78	7.96	82	138.15	260.1	238.01	1.18	0.000771	0.0343	156433518	156470620	-	11	9723	TSS	RP11-284F21.8	18748	promoter-TSS	0.010531	0.552427	NM_001271629	3.767	5.001	3.818	4.254	4.246	4.21	-0.0253841	0.764957	0.866671	1.0442	0.000358271	0.0081698
PAPD7	chr5	6712075	6722546	ENSG00000112941	10472	*	7.21	8.26	97	199.4	329.13	283.16	1.05	0.00497	0.0764	6714717	6757161	+	12	2594	TSS	CTD-2044J15.1	9486	intron	0.047278	0.542164	NM_001171805, intron 1 of 12	10.963	10.928	9.931	13.485	12.493	12.684	0.269884	3.86487e-08	2.97215e-07	0.428855	0.000368864	0.00829322
MAPK9	chr5	179717692	179720232	ENSG00000050748	2541	*	4.92	6.26	20	40.59	63.97	88.78	1.33	0.00431	0.0713	179660142	179719099	-	11	137	TSS	CTB-129O4.1	1282	promoter-TSS	0.086254	0.660236	NM_001364612	14.54	13.134	14.671	14.944	14.903	15.905	-0.00986791	0.857438	0.923704	1.20852	0.00390023	0.0482495
MSH4	chr1	76260292	76264132	ENSG00000057468	3841	*	4.61	6.11	16	32.76	75.76	62.76	1.51	0.00172	0.0492	76262566	76378923	+	19	354	TSS	RABGGTB	1448	promoter-TSS	0.019015	0.447917	NM_002440	0.081	0.06	0.053	0.249	0.227	0.21	1.79204	3.37844e-07	2.27759e-06	0.685647	0.00564192	0.0619313
RP11-54O7.3	chr1	837104	871378	ENSG00000223764	34275	*	9.75	10.87	500	1219.89	1606.91	2129.08	1.12	0.00831	0.0994	852244	856396	-	3	1997	TTS	RP11-54O7.16	2885	non-coding	0.045984	0.63217	NR_026874, exon 2 of 4	1.451	1.48	1.328	2.163	2.091	2.15	0.576954	5.88566e-11	6.44774e-10	0.378765	0.00799258	0.079174
PTTG1IP	chr21	46291130	46296394	ENSG00000183255	5265	*	5.7	7.27	26	77.62	151.52	156.12	1.57	0.000458	0.0285	46269499	46293752	-	5	10	TSS	ITGB2	12105	promoter-TSS	0.057192	0.56288	NM_004339	74.136	75.723	72.81	92.121	95.121	89.621	0.307667	2.0304e-17	4.0012e-16	0.446811	0.00895042	0.0850821
EIF4A3	chr17	78118636	78121305	ENSG00000141543	2670	*	4.74	6.06	15	38.46	74.07	59.69	1.32	0.00846	0.0999	78109012	78120982	-	11	1012	TSS	CARD14	23840	intron	0.052849	0.550393	NM_014740, intron 1 of 11	71.856	72.824	72.373	78.609	82.853	81.107	0.149142	0.000220595	0.00096262	0.464493	0.00890137	0.0850821
SIM2	chr21	38069385	38074735	ENSG00000159263	5351	*	5.83	7.28	34	79.76	143.1	168.37	1.45	0.0005	0.0289	38071433	38122218	+	10	627	TSS	AP000697.6	988	exon	0.075715	0.651402	NM_005069, exon 1 of 11	0.995	0.952	0.887	1.178	1.185	1.014	0.485099	3.00625e-05	0.000152406	0.76691	0.00930821	0.0875475
KCTD5	chr16	2731657	2735744	ENSG00000167977	4088	*	5.21	6.58	27	47	92.59	98.72	1.37	0.00107	0.039	2732475	2759031	+	5	1226	TSS	ERVK13-1	10326	intron	0.038179	0.509175	NM_018992, intron 1 of 5	18.103	18.981	17.775	19.298	19.381	19.08	0.0620972	0.193869	0.347058	0.602262	0.0146094	0.115891
OSMR	chr5	38890830	38893580	ENSG00000145623	2751	*	5.74	6.75	46	60.53	111.11	104.85	1.02	0.0067	0.0896	38846100	38935743	+	17	43538	TTS	RICTOR	45815	intron	0.008367	0.491273	NM_003999, intron 7 of 17	5.823	5.231	4.988	10.359	8.854	8.712	0.787552	1.2063e-33	6.66815e-32	0.659314	0.0168161	0.126145
AC144831.1	chr17	81048044	81066206	ENSG00000261888	18163	*	7.18	9.03	114	175.9	433.5	612.24	1.85	6.92e-08	5.57e-05	81061204	81063860	+	0	4079	TSS	METRNL	4261	Intergenic	0.03893	0.618214		0.121	0.142	0.136	0.281	0.229	0.287	0.975602	0.00187224	0.00663765	0.860739	0.0224553	0.155075
PWWP2B	chr10	134206390	134211206	ENSG00000171813	4817	*	5.63	7.04	34	64.8	110.27	153.83	1.42	0.000576	0.0312	134210671	134231367	+	2	1873	TSS	LRRC27	13788	Intergenic	0.062513	0.67255		2.619	2.973	2.765	3.281	3.674	3.884	0.371771	4.50231e-05	0.000221635	0.839207	0.0356364	0.203013
RP11-692D12.1	chr4	74122798	74128076	ENSG00000250220	5279	*	7.55	8.63	125	250.67	390.57	399.49	1.07	0.00308	0.0631	74124925	74183670	+	4	512	TSS	ANKRD17	935	promoter-TSS	0.035247	0.476127	NM_015574	0.336	0.449	0.434	0.679	0.712	0.707	0.764951	0.0370275	0.0913441	0.481588	0.042038	0.226124
PLK1	chr16	23690083	23696452	ENSG00000166851	6370	*	5.92	6.97	46	75.49	136.36	114.8	1.05	0.00656	0.089	23688976	23701687	+	9	4292	TSS	CTD-2196E14.5	5102	intron	0.022299	0.512482	NM_005030, intron 3 of 9	30.872	32.092	27.494	25.29	25.678	24.146	-0.280935	3.02931e-09	2.70005e-08	0.33121	0.0468775	0.245074
AGO2	chr8	141606536	141611990	ENSG00000123908	5455	*	6.58	7.83	75	116.79	227.27	228.06	1.25	0.000291	0.023	141541263	141645718	-	18	36455	TSS	PTK2	58735	intron	0.028791	0.536854	NM_012154, intron 1 of 18	35.284	36.177	31.344	47.263	46.392	43.746	0.41995	5.21981e-21	1.37339e-19	0.362824	0.0648628	0.29391
LTBP2	chr14	75064207	75070520	ENSG00000119681	6314	*	5.6	7.61	25	71.93	180.14	210.46	2.01	3.86e-06	0.00121	74964872	75079034	-	35	11670	TSS	CTD-2207P18.2	14032	intron	0.016318	0.536037	NM_000428, intron 2 of 35	26.651	28.539	25.294	28.472	27.535	27.695	-0.104788	0.00898306	0.0267648	0.225434	0.0821375	0.332379
NOP58	chr2	203129112	203131022	ENSG00000055044	1911	*	5.92	7.06	45	76.2	138.89	128.57	1.14	0.00285	0.0606	203130438	203168389	+	14	371	TSS	SNORD70	11086	promoter-TSS	0.050288	0.53089	NM_015934	59.791	62.902	63.007	67.751	67.814	69.566	0.157054	0.000130346	0.000595537	0.430148	0.08328	0.333787
STIL	chr1	47776193	47780388	ENSG00000123473	4196	*	5.74	6.75	47	59.82	120.37	94.9	1.01	0.00796	0.0973	47715810	47779819	-	17	1528	TSS	CMPK1	21178	intron	0.028374	0.463886	NM_003035, intron 1 of 16	17.027	15.487	14.576	15.482	14.433	13.679	-0.0412927	0.41141	0.595125	0.512844	0.0840817	0.334988
LTBP2	chr14	75057736	75062741	ENSG00000119681	5006	*	5.4	7.24	27	57.68	142.26	160.71	1.84	7.49e-06	0.00201	74964872	75079034	-	35	18796	TSS	CTD-2207P18.2	21156	intron	0.015987	0.517882	NM_000428, intron 2 of 35	26.651	28.539	25.294	28.472	27.535	27.695	-0.104788	0.00898306	0.0267648	0.223663	0.0848068	0.336036
LTBP2	chr14	74966315	74978789	ENSG00000119681	12475	*	7.54	8.84	166	207.23	433.5	485.2	1.3	2.19e-05	0.00438	74964872	75079034	-	35	7680	TTS	ISCA2	8743	intron	0.019963	0.569024	NM_000428, intron 28 of 35	26.651	28.539	25.294	28.472	27.535	27.695	-0.104788	0.00898306	0.0267648	0.223663	0.0848068	0.336036
LTBP2	chr14	75075735	75083154	ENSG00000119681	7420	*	7.35	8.55	149	176.61	357.75	394.13	1.21	7.72e-05	0.00995	74964872	75079034	-	35	410	TSS	CTD-2207P18.2	1950	promoter-TSS	0.039633	0.567732	NM_000428	26.651	28.539	25.294	28.472	27.535	27.695	-0.104788	0.00898306	0.0267648	0.223663	0.0848068	0.336036
LTBP2	chr14	74986243	74993219	ENSG00000119681	6977	*	6.11	7.35	69	69.08	177.61	149.23	1.24	0.000282	0.0226	74964872	75079034	-	35	24859	TTS	ISCA2	25922	intron	0.012473	0.544008	NM_000428, intron 15 of 35	26.651	28.539	25.294	28.472	27.535	27.695	-0.104788	0.00898306	0.0267648	0.223663	0.0848068	0.336036
RNPEPL1	chr2	241509326	241520205	ENSG00000142327	10880	*	7.36	8.38	150	178.75	308.08	358.93	1.02	0.000973	0.0376	241508103	241520789	+	10	6024	TTS	CAPN10-AS1	7350	intron	0.027946	0.633974	NM_018226, intron 7 of 10	3.635	3.825	3.343	3.509	3.115	3.028	-0.201721	0.0163447	0.0451179	0.698117	0.0934544	0.355349
PIF1	chr15	65107218	65117771	ENSG00000140451	10554	*	8.17	9.31	204	373.87	601.01	670.41	1.14	0.00111	0.0394	65107830	65117867	-	12	4664	TTS	PLEKHO2	21592	intron	0.024829	0.549228	NM_001286499, intron 7 of 12	10.587	10.958	11.434	10.942	12.304	11.968	0.0789875	0.201042	0.35638	0.449436	0.093781	0.355501
C20orf112	chr20	31064815	31072906	ENSG00000197183	8092	*	7.17	8.4	86	201.53	344.28	331.38	1.23	0.0015	0.0459	31073339	31172630	-	7	4478	TTS	RP5-1184F4.5	27450	intron	0.041162	0.592387	NM_001256798, intron 4 of 10	4.262	4.484	3.697	4.03	3.796	3.889	-0.232753	0.000295401	0.00125895	0.566389	0.101667	0.370154
MRC2	chr17	60763538	60771586	ENSG00000011028	8049	*	7.51	8.53	134	230.73	351.01	390.31	1.02	0.00284	0.0604	60704761	60770958	+	29	3396	TTS	RNU6-446P	6191	exon	0.023736	0.579523	NM_006039, exon 26 of 30	61.928	65.278	58.666	42.816	47.314	46.269	-0.460532	9.9543e-24	3.19878e-22	0.251024	0.104231	0.376984
SUV420H1	chr11	67979522	67982039	ENSG00000110066	2518	*	5.7	6.99	38	66.23	110.27	143.88	1.29	0.00127	0.0416	67922329	67980882	-	11	102	TSS	C11orf24	48022	promoter-TSS	0.111288	0.676996	NM_001369431	13.776	13.254	13.443	18.047	17.815	17.475	0.0186529	0.699572	0.822942	0.537485	0.116777	0.410301
NFATC1	chr18	77159011	77162624	ENSG00000131196	3614	*	5.34	6.7	21	59.82	95.12	112.5	1.36	0.0036	0.0665	77155855	77289325	+	9	4962	TSS	ATP9B	22534	intron	0.074197	0.659009	NM_001278673, intron 1 of 8	5.658	6.175	5.101	4.842	4.998	4.74	-0.206951	0.00304475	0.0102474	0.58077	0.124551	0.413482
RFX7	chr15	56521322	56526059	ENSG00000181827	4738	*	5.51	6.54	47	44.15	100.17	86.48	1.03	0.00694	0.0912	56379665	56535483	-	9	11792	TSS	TEX9	12516	intron	0.008235	0.424741	NM_001370561, intron 4 of 11	2.287	2.195	1.966	3.668	2.31	2.465	0.375983	0.0810722	0.174926	0.331157	0.123168	0.413482
DOC2GP	chr11	67376903	67385783	ENSG00000231793	8881	*	6.57	7.99	60	129.61	239.9	270.15	1.43	0.000203	0.0178	67380307	67383728	-	9	1036	TTS	NDUFV1	1366	intron	0.02489	0.579392	NR_033791, intron 4 of 4	0.313	0.399	0.256	0.317	0.46	0.461	0.299109	0.398718	0.582846	0.449098	0.128456	0.42304
DDAH1	chr1	86039470	86044355	ENSG00000153904	4886	*	7.04	8.09	103	160.23	268.52	276.28	1.05	0.00178	0.0499	85784163	86043933	-	6	2020	TSS	RP11-290M5.4	2270	intron	0.032965	0.508086	NM_001134445, intron 1 of 6	10.897	11.04	10.757	17.316	15.844	15.935	0.574565	4.0199e-35	2.42209e-33	0.293595	0.130563	0.42602
ENSA	chr1	150592209	150600738	ENSG00000143420	8530	*	6.49	7.61	71	108.24	214.65	175.25	1.12	0.00153	0.0463	150573326	150602042	-	4	5568	TSS	GOLPH3L	22226	3' UTR	0.008677	0.442021	NM_207047, exon 3 of 3	83.972	83.699	78.662	57.113	65.074	57.995	-0.527749	1.96748e-26	7.57479e-25	0.433431	0.135248	0.428892
GLI2	chr2	121486425	121489385	ENSG00000074047	2961	*	4.77	6.06	24	30.62	74.07	59.69	1.29	0.0038	0.0679	121493198	121709339	+	13	5293	TSS	AC018866.1	19864	Intergenic	0.01149	0.450676		8.369	8.117	6.609	6.924	7.931	6.919	-0.155609	0.160151	0.299743	0.29501	0.142659	0.43934
KSR1P1	chr10	42642246	42647389	ENSG00000229485	5144	*	5.26	7.1	21	55.55	115.32	159.95	1.85	4.16e-05	0.00677	42644757	42644997	-	0	60	TTS	IGKV1OR10-1	35968	Intergenic	0.04084	0.499319		0.364	0.434	0.457	0.788	0.682	0.912	0.899084	0.124949	0.247342	0.486154	0.151693	0.453887
SPACA6P	chr19	52190608	52218841	ENSG00000182310	28234	*	9.47	10.57	579	840.32	1575.77	1459.44	1.1	0.000984	0.0376	52196592	52208443	+	7	3718	TTS	AC018755.2	7114	intron	0.023201	0.538767	NR_024330, intron 1 of 7	3.689	3.532	3.034	2.878	3.121	3.185	-0.106838	0.342422	0.524199	0.492145	0.184519	0.507696
SOGA1	chr20	35478772	35495015	ENSG00000149639	16244	*	8.37	9.88	241	422.3	909.1	974.23	1.51	1.23e-05	0.00287	35405844	35492089	-	14	5196	TSS	RN7SL156P	11608	intron	0.032324	0.569845	NM_080627, intron 1 of 14	4.861	4.747	3.948	1.959	1.784	1.91	-1.23322	1.21226e-97	6.64016e-95	0.550682	0.194333	0.524955
H2AFV	chr7	44880435	44883059	ENSG00000105968	2625	*	5.23	6.33	36	39.17	69.02	91.84	1.1	0.00745	0.0945	44866389	44887676	-	4	5929	TSS	AC004854.4	6267	intron	0.010675	0.412729	NM_201436, intron 1 of 3	147.578	153.546	152.318	168.237	178.556	169.672	0.179945	4.91445e-05	0.000240543	0.288264	0.204092	0.538947
FERMT3	chr11	63972828	63979733	ENSG00000149781	6906	*	6.84	7.91	97	131.75	240.74	239.54	1.07	0.00106	0.039	63974205	63991354	+	14	2076	TSS	STIP1	4266	intron	0.030127	0.615062	NM_178443, intron 2 of 14	0.967	1.062	0.844	1.049	1.349	1.175	0.330221	0.044086	0.105586	0.295081	0.236895	0.581094
DOCK1	chr10	128592373	128597472	ENSG00000150760	5100	*	6.88	7.98	96	138.87	238.22	267.09	1.11	0.000899	0.0367	128593977	129250781	+	51	946	TSS	RP11-223P11.3	203618	intron	0.051393	0.592469	NM_001380, intron 1 of 51	11.47	11.389	10.763	10.172	10.201	10.493	-0.134229	0.00143084	0.00521546	0.210318	0.242783	0.590649
C11orf24	chr11	68024168	68032222	ENSG00000171067	8055	*	6.57	7.99	63	126.76	240.74	268.62	1.42	0.000141	0.0148	68028802	68039430	-	4	607	TTS	SUV420H1	47313	TTS	0.021483	0.558356	NM_022338	18.516	19.259	17.993	16.23	17.771	16.139	-0.100329	0.0754441	0.165088	0.295613	0.248265	0.596888
C11orf24	chr11	68038076	68041120	ENSG00000171067	3045	*	5.78	7.22	39	71.21	124.58	173.72	1.44	0.000327	0.0235	68028802	68039430	-	4	168	TSS	LRP5	40478	promoter-TSS	0.04305	0.550263	NM_022338	18.516	19.259	17.993	16.23	17.771	16.139	-0.100329	0.0754441	0.165088	0.295613	0.248265	0.596888
SIRPA	chr20	1874278	1877405	ENSG00000198053	3128	*	5.72	6.89	38	67.65	107.74	130.1	1.17	0.00344	0.0655	1875153	1920543	+	8	688	TSS	RP4-684O24.5	52050	promoter-TSS	0.072617	0.666134	NM_001040023	6.209	6.444	5.189	7.491	7.135	6.988	0.268886	3.80245e-05	0.000189737	0.417323	0.248834	0.596888
FOS	chr14	75744478	75748741	ENSG00000170345	4264	*	7.53	10.03	97	272.75	873.74	1213.77	2.5	0.000526	0.0294	75745476	75748933	+	3	1134	TSS	RP11-293M10.2	8046	exon	0.043876	0.561107	NM_005252, exon 2 of 4	8.043	7.296	7.316	13.368	13.995	12.822	0.759644	4.37884e-32	2.26469e-30	0.333891	0.271727	0.615973
HS6ST1	chr2	129030896	129046137	ENSG00000136720	15242	*	7.4	8.69	137	200.11	394.78	431.63	1.29	5.72e-05	0.00823	128994289	129075970	-	2	37454	TSS	AC017079.4	62870	intron	0.019291	0.565777	NM_004807, intron 1 of 1	11.803	12.212	11.532	10.839	11.585	11.028	-0.0980676	0.0405564	0.0983844	0.510147	0.277243	0.6195
SPAG4	chr20	34202108	34209654	ENSG00000061656	7547	*	7.18	8.45	101	188.72	319.03	378.83	1.27	0.000396	0.0265	34203813	34208971	+	11	2068	TSS	CPNE1	8086	intron	0.039761	0.568381	NM_003116, intron 4 of 11	1.37	1.371	1.543	1.962	1.755	2.39	0.486351	0.00363936	0.0120154	0.345631	0.301247	0.643594
KLHL17	chr1	893780	903746	ENSG00000187961	9967	*	6.51	7.83	54	128.9	201.18	252.55	1.31	0.00122	0.0413	895966	901095	+	11	2332	TTS	PLEKHN1	3113	exon	0.070547	0.676801	NM_198317, exon 8 of 12	4.863	4.718	4.869	5.159	5	5.211	0.0917413	0.20213	0.357631	0.191561	0.307465	0.652081
FOXP4	chr6	41510916	41518481	ENSG00000137166	7566	*	6.12	7.29	42	97.56	150.67	162.24	1.16	0.00467	0.0738	41514163	41570122	+	16	536	TSS	RP11-328M4.2	718	promoter-TSS	0.044553	0.591672	NR_126417	2.349	2.676	2.323	3.14	2.924	2.9	0.249065	0.00280147	0.00950237	0.20505	0.309741	0.654307
RP11-462L8.1	chr10	33245651	33248531	ENSG00000229656	2881	*	7.46	8.46	132	219.34	343.44	362.75	1.01	0.00286	0.0606	33247772	33371030	+	3	681	TSS	ITGB1	28340	promoter-TSS	0.067732	0.570833	NM_002211	2.679	2.172	2.525	3.503	3.396	3.114	0.427638	0.00188134	0.00666699	0.23445	0.33057	0.66534
PLXNA1	chr3	126717213	126737530	ENSG00000114554	20318	*	7.87	9.13	168	299.1	479.8	637.5	1.26	0.000369	0.0256	126707436	126756235	+	30	19936	TSS	CHCHD6	48122	intron	0.027121	0.627996	NM_032242, intron 8 of 30	14.916	15.417	12.678	17.872	16.912	15.237	0.137815	0.00494223	0.0158037	0.307051	0.364283	0.690438
KIF2C	chr1	45206644	45209774	ENSG00000142945	3131	*	5.83	6.97	46	67.65	139.73	110.2	1.14	0.00285	0.0606	45205491	45233439	+	20	2718	TSS	RNU5D-1	11367	intron	0.014382	0.471565	NM_001297655, intron 2 of 19	59.904	59.516	57.17	65.549	67.626	65.399	0.133871	0.000175522	0.000782512	0.155045	0.377128	0.698046
RP11-1035H13.3	chr16	18790640	18803046	ENSG00000260342	12407	*	7.63	8.77	142	254.94	484.85	385.71	1.13	0.0013	0.042	18799384	18812841	-	6	2541	TTS	RPS15A	4227	intron	0.021524	0.473884	NM_001019, intron 3 of 4	288.464	275.577	285.347	335.565	336.791	340.327	0.241871	6.87412e-10	6.62163e-09	0.305227	0.385159	0.707879
CCDC6	chr10	61664761	61668295	ENSG00000108091	3535	*	5.62	6.84	32	66.23	111.95	117.86	1.23	0.00327	0.0646	61548520	61666414	-	8	114	TSS	C10orf40	48659	promoter-TSS	0.043872	0.530843	NM_005436	14.856	14.309	13.342	17.742	15.645	15.214	0.181649	0.000526445	0.00212029	0.349857	0.389709	0.711991
BCL2L11	chr2	111876005	111883453	ENSG00000153094	7449	*	7.39	8.67	99	235.72	367.85	449.23	1.29	0.00103	0.0387	111878505	111926024	+	5	1224	TSS	ACOXL	3930	intron	0.071438	0.588749	NM_207002, intron 1 of 3	2.87	2.541	2.551	2.623	3.299	2.547	0.120854	0.125085	0.24751	0.188999	0.405287	0.722908
ARL5B	chr10	18947325	18950088	ENSG00000165997	2764	*	6.42	7.46	69	102.55	164.14	188.27	1.04	0.00319	0.064	18948333	18970568	+	5	374	TSS	ARL5B-AS1	510	promoter-TSS	0.047067	0.495114	NM_001351116	12.684	12.297	12.787	12.431	10.799	11.446	-0.135917	0.00711432	0.0218118	0.231411	0.412797	0.727278
SKI	chr1	2198926	2206768	ENSG00000157933	7843	*	5.11	6.74	29	39.88	91.75	121.68	1.63	5.94e-05	0.00835	2160133	2241558	+	6	38711	TTS	MORN1	49844	intron	0.033669	0.622928	NM_003036, intron 1 of 6	3.101	2.868	2.458	3.005	3.126	3.044	0.117386	0.131173	0.256765	0.273198	0.419779	0.729862
SERPINE1	chr7	100773483	100778363	ENSG00000106366	4881	*	6.21	7.4	45	102.55	158.25	179.08	1.19	0.00335	0.0653	100770369	100782547	+	9	5554	TSS	AP1S1	21840	intron	0.017832	0.511475	NM_000602, intron 4 of 8	61.721	62.109	57.388	37.906	37.364	36.114	-0.714088	5.32992e-82	1.62603e-79	0.351252	0.42683	0.730524
DAPK3	chr19	3950544	3960652	ENSG00000167657	10109	*	7.32	8.48	139	181.59	345.96	369.64	1.16	0.000207	0.0179	3958450	3971068	-	8	2852	TTS	MIR637	5813	intron	0.039774	0.582806	NR_031672, intron 2 of 2	16.299	15.852	15.898	15.057	17.251	17.112	0.0579467	0.279402	0.452515	0.355548	0.42921	0.733141
MIR4683	chr10	35927629	35932236	ENSG00000264780	4608	*	5.73	6.78	49	56.97	90.07	129.34	1.05	0.00628	0.0869	35930099	35930180	-	0	166	TTS	FZD8	430	TTS	0.099218	0.665726	NR_039831	1.839	2.405	2.817	2.458	3.425	2.723	0.2761	0.572415	0.732415	0.114676	0.433302	0.733141
ZNF696	chr8	144371214	144383370	ENSG00000185730	12157	*	8.59	9.8	279	494.22	855.22	931.38	1.21	0.000486	0.0288	144373558	144380231	+	3	2939	TTS	RP13-582O9.7	4501	intron	0.04492	0.563425	NM_030895, intron 2 of 2	5.906	6.411	5.968	6.278	7.262	7.049	0.161707	0.0206384	0.0551325	0.147802	0.438978	0.736045
AURKAIP1	chr1	1305427	1311372	ENSG00000175756	5946	*	5.74	6.87	43	64.09	111.11	122.45	1.12	0.00317	0.064	1309109	1310875	-	3	710	TTS	RP5-890O3.3	5646	TTS	0.048789	0.622204	NM_001127230	65.77	69.63	68.159	74.719	85.49	83.314	0.230091	3.53327e-05	0.000177222	0.31948	0.451078	0.748529
SIK1	chr21	44836266	44842211	ENSG00000142178	5946	*	6.71	8.36	62	147.41	279.46	378.06	1.65	3.73e-05	0.00655	44834394	44847008	-	13	4844	TTS	LINC00319	27242	exon	0.04677	0.629268	NM_001320643, exon 10 of 14	4.102	4.215	4.219	5.44	5.804	5.884	0.439442	2.22345e-13	3.09224e-12	0.308635	0.455944	0.750283
SIK1	chr21	44845251	44848147	ENSG00000142178	2897	*	5.8	6.93	43	68.37	122.9	121.68	1.14	0.00299	0.0623	44834394	44847008	-	13	309	TSS	LINC00319	19781	intron	0.102591	0.671271	NM_173354, intron 1 of 13	4.102	4.215	4.219	5.44	5.804	5.884	0.439442	2.22345e-13	3.09224e-12	0.308635	0.455944	0.750283
TRAF2	chr9	139799826	139804719	ENSG00000127191	4894	*	5.22	6.6	17	57.68	97.64	96.43	1.38	0.00515	0.0776	139776384	139820463	+	11	18190	TTS	MIR4479	21018	intron	0.03659	0.570815	NM_021138, intron 4 of 10	11.189	13.8	10.864	10.491	12.27	10.896	-0.0967952	0.10752	0.219296	0.257975	0.480633	0.760845
PLEKHG3	chr14	65194632	65199763	ENSG00000126822	5132	*	6.33	7.56	61	100.41	170.88	205.87	1.22	0.000771	0.0343	65171153	65213610	+	16	16412	TTS	SPTB	18474	intron	0.016374	0.571623	NM_001308147, intron 4 of 16	23.894	25.95	23.89	22.727	22.868	22.999	-0.0959121	0.0188906	0.0511382	0.278128	0.519384	0.79335
PLEKHG3	chr14	65170691	65177069	ENSG00000126822	6379	*	6.24	7.41	76	74.77	199.5	140.82	1.17	0.000823	0.035	65171153	65213610	+	16	2727	TSS	SPTB	41792	intron	0.032304	0.549545	NM_001308147, intron 1 of 16	23.894	25.95	23.89	22.727	22.868	22.999	-0.0959121	0.0188906	0.0511382	0.278128	0.519384	0.79335
CTD-2349B8.1	chr16	19124756	19127619	ENSG00000261427	2864	*	6.9	7.99	97	141.72	235.69	273.21	1.09	0.00111	0.0394	19125323	19184900	+	5	864	TSS	ITPRIPL2	934	non-coding	0.075122	0.665386	NR_028028, exon 2 of 2	12.623	14.074	12.297	13.187	16.205	15.063	0.163538	0.0503641	0.118122	0.111507	0.54073	0.809127
SDK2	chr17	71346253	71351984	ENSG00000069188	5732	*	5.44	6.92	24	62.67	113.64	127.81	1.48	0.000906	0.0367	71330522	71640228	-	44	18596	TTS	CDC42EP4	40804	intron	0.02007	0.528878	NM_001144952, intron 40 of 44	3.026	3.178	2.762	2.814	2.851	2.644	-0.0818359	0.164236	0.305492	0.0837343	0.556844	0.814506
UBALD1	chr16	4652345	4669889	ENSG00000153443	17545	*	8.33	9.81	229	413.75	847.65	948.98	1.48	2.17e-05	0.00438	4658883	4665028	-	2	2234	TTS	C16orf96	10402	intron	0.038762	0.599692	NM_145253, intron 1 of 2	2.392	1.985	1.729	2.28	2.257	2.29	0.237556	0.0587548	0.134273	0.182861	0.575795	0.828301
JUNB	chr19	12895599	12906360	ENSG00000171223	10762	*	7.7	9.28	124	292.69	516.84	725.51	1.58	7.18e-05	0.00945	12902309	12904124	+	0	1330	TSS	MIR5684	2974	Intergenic	0.043773	0.590837		25.719	26.552	22.59	26.945	27.561	24.587	0.0697278	0.217895	0.378268	0.213305	0.597166	0.836463
EEF1A2	chr20	62109236	62136590	ENSG00000101210	27355	*	9.48	10.94	503	926.49	1651.52	2278.31	1.46	0.000145	0.0148	62119365	62130505	-	7	3548	TTS	RP4-697K14.3	10726	intron	0.036596	0.617497	NM_001958, intron 5 of 7	131.476	142.285	126.962	164.596	176.134	161.124	0.312174	2.25038e-12	2.85605e-11	0.220067	0.599672	0.836463
TRIO	chr5	14142454	14147841	ENSG00000038382	5388	*	7.41	8.65	114	225.75	380.47	425.51	1.25	0.000574	0.0312	14143810	14510313	+	57	1338	TSS	DNAH5	200496	intron	0.066283	0.593837	NR_134469, intron 1 of 56	37.529	38.491	34.238	38.235	37.143	36.772	-0.0556529	0.16867	0.311837	0.0544232	0.621809	0.836463
COX7BP1	chr22	35605249	35607882	ENSG00000243453	2634	*	4.56	6.16	18	29.2	86.7	55.87	1.59	0.000825	0.035	35590691	35590935	-	0	15630	TSS	CTA-714B7.5	20484	intron	0.007979	0.484239	NR_126356, intron 1 of 5	4.898	5.36	5.087	6.338	5.851	5.069	0.15933	0.418052	0.601161	0.109064	0.606796	0.836463
ARIH1	chr15	72765317	72767913	ENSG00000166233	2597	*	5.97	7.06	55	70.5	138.89	128.57	1.09	0.00233	0.0557	72766666	72879692	+	13	51	TSS	RP11-1007O24.3	65	promoter-TSS	0.068208	0.584746	NR_135678	17.519	18.985	16.233	16.765	18.631	16.343	-0.136432	0.00216707	0.00755948	0.179334	0.600016	0.836463
RALY	chr20	32584631	32588782	ENSG00000125970	4152	*	5.82	7.11	33	79.76	139.73	136.22	1.29	0.00234	0.0557	32581451	32668077	+	9	5256	TSS	RP5-1125A11.1	5776	intron	0.00988	0.463744	NM_007367, intron 1 of 8	58.935	57.665	51.142	64.079	64.198	57.44	0.129258	0.00807941	0.0243982	0.127067	0.601526	0.836463
RALY	chr20	32581067	32583108	ENSG00000125970	2042	*	6.11	7.15	63	74.77	134.68	148.47	1.04	0.00292	0.0614	32581451	32668077	+	9	636	TSS	RP5-1125A11.1	1158	promoter-TSS	0.073039	0.630083	NR_109885	58.935	57.665	51.142	64.079	64.198	57.44	0.129258	0.00807941	0.0243982	0.127067	0.601526	0.836463
SLBP	chr4	1689290	1694761	ENSG00000163950	5472	*	5.76	6.91	34	74.06	112.8	127.04	1.15	0.00617	0.0858	1694526	1714282	-	7	2500	TTS	FAM53A	6038	Intergenic	0.019013	0.482362		43.361	43.661	44.175	28.442	33.617	31.448	-0.526979	2.8554e-23	8.82282e-22	0.126017	0.618324	0.836463
ANP32A	chr15	69074356	69077164	ENSG00000140350	2809	*	5.31	6.68	40	39.17	101.01	104.08	1.37	0.000324	0.0235	69070873	69113234	-	6	4887	TTS	MIR4312	18428	intron	0.014606	0.513889	NM_006305, intron 4 of 6	141.697	147.987	138.82	117.323	131.989	136.139	-0.286622	8.89194e-08	6.52374e-07	0.122721	0.636531	0.848143
SLC4A11	chr20	3203074	3212201	ENSG00000088836	9128	*	6.92	7.98	111	131.75	198.65	306.12	1.06	0.00207	0.0528	3208143	3219836	-	19	506	TTS	ITPA	3122	TTS	0.031229	0.594281	NM_001174089	1.374	1.728	1.372	2.511	2.564	2.676	0.795704	4.67745e-14	6.97593e-13	0.166839	0.667483	0.857673
SRRM1	chr1	24967752	24971100	ENSG00000133226	3349	*	6.68	7.76	67	138.15	215.49	218.11	1.08	0.0045	0.0723	24969502	24999758	+	17	76	TSS	NCMAP	33610	promoter-TSS	0.065432	0.574373	NR_159380	8.821	8.371	6.956	11.133	9.937	9.944	0.273391	0.00015413	0.000694724	0.167014	0.671721	0.858585
C17orf62	chr17	80405205	80408997	ENSG00000178927	3793	*	5.44	6.58	32	54.83	93.43	97.96	1.14	0.00557	0.0815	80400518	80408705	-	7	1604	TSS	RP13-20L14.6	5047	TTS	0.051174	0.571994	NR_036519	21.834	21.586	22.429	22.996	25.948	22.915	0.0540699	0.304005	0.481458	0.17296	0.708805	0.872832
UBAP1	chr9	34177335	34179246	ENSG00000165006	1912	*	4.91	6.23	26	34.18	71.55	78.06	1.31	0.00214	0.0538	34179002	34252521	+	7	712	TSS	AL353662.3	8356	promoter-TSS	0.036649	0.5191	NM_016525	16.709	16.601	15.682	12.426	12.192	11.841	-0.431911	9.07368e-20	2.15241e-18	0.121586	0.736206	0.885438
SRF	chr6	43137461	43140750	ENSG00000112658	3290	*	5.11	7.05	30	39.17	114.48	150	1.93	7.51e-07	0.000357	43139036	43149243	+	6	70	TSS	PTK7	9648	promoter-TSS	0.068735	0.619033	NM_003131	14.97	15.97	14.427	9.524	10.564	9.559	-0.684763	8.66251e-43	7.56432e-41	0.140172	0.742674	0.888205
PRMT5-AS1	chr14	23391462	23394512	ENSG00000237054	3051	*	5.01	6.3	24	40.59	106.06	51.28	1.28	0.00803	0.0976	23390119	23396039	+	3	2868	TSS	PRMT5	3268	TTS	0.011151	0.479344	NR_120599	24.105	24.925	24.798	23.818	23.372	22.913	-0.0127938	0.828383	0.907082	0.144718	0.746519	0.888509
TAF1B	chr2	9997532	10004553	ENSG00000115750	7022	*	6.53	7.55	64	120.35	213.81	162.24	1.03	0.00715	0.093	9983482	10074545	+	14	17560	TSS	RP11-95D17.1	75446	intron	0.011111	0.446375	NM_001318976, intron 6 of 14	16.51	16.074	17.504	13.192	13.141	13.546	-0.363336	1.05012e-10	1.12036e-09	0.116462	0.784954	0.908315
RP11-348P10.2	chr3	44711068	44715784	ENSG00000272077	4717	*	5.66	6.94	43	58.4	112.8	132.4	1.27	0.000702	0.0336	44708903	44710856	+	0	2570	TTS	RP11-944L7.4	13719	intron	0.010604	0.533079	NR_157564, intron 1 of 2	0.504	0.466	0.511	0.755	0.672	0.674	0.489233	0.0187898	0.0508995	0.067237	0.794776	0.911765
CSNK1D	chr17	80225121	80233117	ENSG00000141551	7997	*	8.8	9.95	310	580.39	934.35	1046.94	1.15	0.00124	0.0413	80197602	80231304	-	9	2185	TSS	SLC16A3	10114	intron	0.036398	0.563907	NM_139062, intron 1 of 9	13.557	13.574	12.74	9.56	9.559	9.172	-0.478938	1.1391e-20	2.91438e-19	0.0723162	0.798758	0.915118
MICAL2	chr11	12168721	12174147	ENSG00000133816	5427	*	5.31	6.74	26	53.41	101.01	112.5	1.43	0.000819	0.035	12115542	12284466	+	27	55892	TSS	RP13-631K18.5	60446	intron	0.010323	0.478437	NR_144417, intron 2 of 26	21.896	22.48	18.992	21.205	20.079	20.253	-0.051632	0.209047	0.366497	0.0123055	0.959185	0.982023
SETD1B	chr12	122254645	122269333	ENSG00000139718	14689	*	8.45	9.52	288	410.9	654.04	813.52	1.07	0.0009	0.0367	122242085	122270490	+	17	8501	TTS	HPD	15446	intron	0.032478	0.56393	NM_001353345, intron 11 of 15	0.96	0.972	0.758	1.037	0.983	1.041	0.178225	0.0615645	0.13956	0.0182927	0.958263	0.982023
LRRC3DN	chr21	45878577	45884874	ENSG00000269430	6298	*	5.98	7.16	34	91.87	146.47	140.05	1.19	0.00658	0.089	45879813	45882078	+	0	352	TTS	LRRC3	2986	3' UTR	0.028272	0.599174	NM_030891, exon 2 of 2	0.839	0.762	0.67	0.894	0.841	0.814	0.157598	0.35252	0.535037	0.00489468	0.984005	0.991063
CNN2	chr19	1026479	1034160	ENSG00000064666	7682	*	5.27	7.75	25	51.99	202.02	229.59	2.49	2.83e-10	7e-07	1026297	1039068	+	6	4022	TSS	AC011558.5	8406	intron	0.043359	0.600182	NM_001303499, intron 1 of 6	74.026	74.521	66.295	71.574	73.974	66.182	-0.0315966	0.476729	0.653638	0.480285	0.631149	1
BAI1	chr8	143529381	143550860	ENSG00000181790	21480	*	8.29	10.47	210	418.02	1234.86	1607.14	2.18	7.86e-09	1.22e-05	143530790	143626370	+	30	9330	TSS	RP13-467H17.1	51732	intron	0.047397	0.642767	NM_001702, intron 1 of 30	4.821	4.418	3.262	5.258	5.427	5.002	0.411514	9.72644e-13	1.27331e-11	0.336949	0.746048	1
AC011558.5	chr19	1034526	1041160	ENSG00000267020	6635	*	5.46	7.56	36	51.99	164.98	211.99	2.1	1.51e-08	1.56e-05	1038725	1039063	-	0	882	TTS	CNN2	1225	exon	0.042364	0.591197	NM_004368, exon 7 of 7	42.78	41.792	39.276	41.256	43.534	37.643	-0.0263148	0.715072	0.833227	0.762653	0.404119	1
RP13-766D20.2 / ACTG1	chr17	79474627	79488029	ENSG00000229848	13403	*	8.57	10.36	305	455.06	1198.66	1438.77	1.79	7.14e-08	5.57e-05	79481072	79494269	+	1	256	TSS	RP13-766D20.1	1118	Intergenic	0.052086	0.60491		0.019	0	0.095	0.046	0.083	0.047	0.177354	0.912262	1	2.42179	0.361437	1
RNA5SP155	chr4	10114558	10120237	ENSG00000223086	5680	*	5.79	7.65	44	66.94	205.39	195.92	1.85	2.13e-07	0.000147	10117379	10117508	-	0	18	TTS	WDR1	1176	intron	0.045615	0.551858	NM_017491, intron 2 of 14	0	0	0.053	0	0	0	-0.776863	0.849007	1	0.332956	0.817467	1
SLC12A7	chr5	1084235	1096431	ENSG00000113504	12197	*	6.39	8.27	57	110.38	244.11	373.47	1.88	1.05e-06	0.000451	1050498	1112150	-	23	21817	TSS	MIR4635	27244	intron	0.04346	0.611922	NM_006598, intron 3 of 23	3.184	3.28	3.167	3.903	3.684	3.693	0.216663	0.000353962	0.00148105	3.49777	0.00678101	1
ALDH1B1	chr9	38392044	38397756	ENSG00000137124	5713	*	6.89	8.61	82	155.25	402.36	377.3	1.72	1.42e-06	0.000567	38392660	38398658	+	1	2240	TSS	IGFBPL1	14090	intron	0.028366	0.532738	NM_000692, intron 1 of 1	38.901	39.167	36.927	40.37	40.213	38.541	0.0399255	0.285654	0.459767	0.784968	0.63619	1
RP11-1100L3.8	chr12	52438615	52450116	ENSG00000259884	11502	*	6.75	8.49	72	143.14	358.59	358.93	1.74	1.77e-06	0.000663	52452242	52453116	-	1	7876	TTS	NR4A1	8468	promoter-TSS	0.024	0.574646	NM_173157	2.033	1.753	1.378	1.653	2.122	2.364	0.243446	0.257958	0.426408	1.63163	0.325091	1
LFNG	chr7	2536192	2546758	ENSG00000106003	10567	*	6.93	8.84	68	175.9	417.51	500.51	1.91	2.02e-06	0.000737	2552162	2568061	+	8	10687	TSS	MIR4648	25232	Intergenic	0.026787	0.619156		44.405	44.701	44.035	59.732	60.183	58.683	0.416862	3.46701e-28	1.49746e-26	0.933859	0.155539	1
RNA5SP155	chr4	10109643	10114123	ENSG00000223086	4481	*	5.65	7.43	38	62.67	186.87	156.89	1.77	2.6e-06	0.000871	10117379	10117508	-	0	5496	TTS	WDR1	6690	intron	0.016298	0.531696	NM_017491, intron 2 of 14	0	0	0.053	0	0	0	-0.776863	0.849007	1	0.332956	0.817467	1
RP6-91H8.3	chr14	71599649	71603965	ENSG00000269927	4317	*	5.02	6.93	23	42.02	123.74	119.39	1.9	3.91e-06	0.00121	71607841	71609970	-	0	6034	TTS	PCNX	19708	Intergenic	0.008806	0.471965		1.232	1.419	1.293	3.373	3.414	3.552	1.37993	1.78344e-36	1.13411e-34	0.939061	0.144034	1
BAI1	chr8	143607382	143620517	ENSG00000181790	13136	*	7.66	9.08	173	231.44	511.79	570.15	1.42	4.78e-06	0.00141	143530790	143626370	+	30	12420	TTS	MROH4P	34670	intron	0.027486	0.622155	NM_001702, intron 24 of 30	4.821	4.418	3.262	5.258	5.427	5.002	0.411514	9.72644e-13	1.27331e-11	0.336949	0.746048	1
ZNF469	chr16	88484782	88506444	ENSG00000225614	21663	*	8.6	10.15	290	485.68	969.7	1301.78	1.55	1.1e-05	0.00273	88493878	88507165	+	1	1735	TSS	ZFPM1	24111	exon	0.038872	0.638999	NM_001367624, exon 1 of 1	0.136	0.176	0.106	0.271	0.21	0.23	0.757722	6.91505e-06	3.8534e-05	0.444788	0.645851	1
INPP5E	chr9	139326230	139334626	ENSG00000148384	8397	*	7.23	8.62	130	170.2	346.8	439.29	1.39	1.47e-05	0.00334	139323070	139334274	-	9	3846	TSS	SEC16A	4120	intron	0.058368	0.635898	NM_001318502, intron 1 of 9	3.224	3.434	3.08	2.889	3.087	2.815	-0.156532	0.0442314	0.105882	2.85994	0.226975	1
AC018816.3	chr3	4865503	4874503	ENSG00000235978	9001	*	7.86	9.16	210	254.94	578.29	563.26	1.3	1.52e-05	0.00334	4855980	4928977	-	4	14023	TTS	ITPR1	19521	intron	0.015446	0.457778	NM_001099952, intron 57 of 58	5.671	5.827	5.011	8.844	8.98	8.908	0.684697	1.95105e-07	1.36415e-06	0.0280836	0.9927	1
CCDC124	chr19	18051481	18063276	ENSG00000007080	11796	*	7.45	8.84	139	210.79	434.35	479.08	1.38	2.02e-05	0.00431	18043824	18054746	+	4	2632	TTS	KCNN1	4722	Intergenic	0.04638	0.608309		17.858	17.917	15.983	16.535	19.754	19.103	0.088671	0.239046	0.404552	0.0575644	0.972166	1
GRIFIN	chr7	2532314	2535763	ENSG00000236734	3450	*	4.5	6.37	19	26.35	75.76	89.54	1.87	2.37e-05	0.00465	2514359	2516017	-	4	18022	TSS	LFNG	18124	Intergenic	0.024072	0.614961		0.035	0.039	0	0.014	0	0.015	-0.818998	0.670686	1	0.204053	0.874876	1
SYNJ2	chr6	158401475	158405440	ENSG00000078269	3966	*	4.08	6.24	9	24.92	80.81	70.41	2.16	2.56e-05	0.00495	158402887	158520205	+	26	570	TSS	SYNJ2-IT1	18680	intron	0.048688	0.538966	NM_003898, intron 1 of 26	14.488	15.78	14.728	13.688	14.586	15.447	-0.157515	0.000247913	0.00107328	0.319771	0.747395	1
FGF17	chr8	21896780	21902304	ENSG00000158815	5525	*	4.88	6.67	21	37.74	93.43	110.2	1.79	2.87e-05	0.00531	21899908	21906317	+	4	366	TSS	NPM2	5135	promoter-TSS	0.020641	0.588523	NM_001304478	0.047	0.07	0.06	0.145	0.153	0.128	1.92041	7.34385e-05	0.00034986	0.344724	0.526866	1
SSR2	chr1	155987981	155991740	ENSG00000163479	3760	*	4.97	6.63	34	28.49	114.48	84.18	1.67	4.42e-05	0.00701	155978838	155990750	-	5	890	TSS	UBQLN4	15230	exon	0.027674	0.497207	NM_003145, exon 2 of 6	139.495	140.791	139.665	125.891	130.085	129.094	-0.143999	0.000184649	0.000819412	0.631372	0.746871	1
UTP3	chr4	71552215	71555901	ENSG00000132467	3687	*	6.15	7.71	47	94.71	218.01	199.74	1.56	4.55e-05	0.00704	71554195	71556267	+	0	137	TSS	ENAM	1525	promoter-TSS	0.035821	0.473142	NM_020368	25.127	25.455	23.751	22.371	23.616	22.867	-0.120826	0.00913303	0.0271579	0.432295	0.671121	1
ZNF469	chr16	88461773	88470841	ENSG00000225614	9069	*	6.2	7.63	59	87.59	178.45	218.88	1.44	4.99e-05	0.00753	88493878	88507165	+	1	27571	TSS	ZFPM1	53417	Intergenic	0.020404	0.573445		0.136	0.176	0.106	0.271	0.21	0.23	0.757722	6.91505e-06	3.8534e-05	0.444788	0.645851	1
NKX2-5	chr5	172657145	172661935	ENSG00000183072	4791	*	4.49	6.31	18	27.06	68.18	90.31	1.81	6.54e-05	0.00889	172659111	172662360	-	1	429	TTS	RPL7AP33	6114	3' UTR	0.053247	0.577244	NM_004387, exon 2 of 2	8.463	8.663	7.622	8.428	8.365	8.05	-0.00418715	0.951366	0.97483	2.47206	0.315668	1
MSI1	chr12	120779248	120788040	ENSG00000135097	8793	*	6.88	8.08	113	122.49	255.89	284.69	1.2	0.000123	0.0142	120779132	120806983	-	14	4512	TTS	PLA2G1B	18052	intron	0.019793	0.538558	NM_002442, intron 13 of 14	3.152	3.695	2.858	4.379	4.48	4.491	0.540809	2.58595e-08	2.04274e-07	1.86692	0.542936	1
AAR2	chr20	34827138	34831033	ENSG00000131043	3896	*	5.4	6.94	31	53.41	111.95	133.93	1.54	0.000122	0.0142	34824380	34858840	+	3	4706	TSS	EPB41L1	10822	intron	0.014638	0.45828	NM_015511, intron 2 of 3	13.644	13.504	12.687	14.431	14.588	13.753	0.0899663	0.0729332	0.160424	0.88753	0.45901	1
ZNF469	chr16	88476436	88483282	ENSG00000225614	6847	*	5.32	6.78	37	42.73	108.59	110.97	1.46	0.000125	0.0143	88493878	88507165	+	1	14019	TSS	ZFPM1	39865	Intergenic	0.035939	0.613059		0.136	0.176	0.106	0.271	0.21	0.23	0.757722	6.91505e-06	3.8534e-05	0.444788	0.645851	1
ZNF667	chr19	56978280	56981494	ENSG00000198046	3215	*	4.76	6.4	23	31.33	84.18	84.18	1.63	0.000126	0.0143	56950693	56988743	-	6	8856	TSS	ZNF667-AS1	9664	intron	0.009648	0.484754	NM_001321355, intron 1 of 5	1.935	2.108	1.799	2.689	2.491	2.461	0.321203	6.95808e-05	0.000332599	0.111536	0.877005	1
PER2	chr2	239194400	239198820	ENSG00000132326	4421	*	6.11	7.57	48	90.44	170.88	210.46	1.46	0.00013	0.0144	239152678	239197250	-	22	640	TSS	AC012485.1	4112	intron	0.049785	0.569005	NM_022817, intron 1 of 22	1.515	1.457	1.514	1.105	1.274	1.06	-0.237804	0.018908	0.0511681	0.901558	0.72527	1
ANKRD54	chr22	38246822	38251026	ENSG00000100124	4205	*	5.91	7.26	53	67.65	149.83	156.12	1.34	0.000144	0.0148	38227866	38245334	-	7	3590	TSS	EIF3L	4050	intron	0.013086	0.436013	NM_001363785, intron 3 of 11	22.435	25.379	22.285	19.184	20.819	19.225	-0.199649	5.48759e-05	0.000266675	0.560128	0.782659	1
RMDN3	chr15	41028318	41033383	ENSG00000137824	5066	*	5.72	7.07	54	51.27	143.94	123.98	1.35	0.000172	0.0164	41028081	41048049	-	13	2770	TTS	RAD51	6496	intron	0.010269	0.471668	NM_001323894, intron 7 of 12	7.271	7.799	6.795	5.742	5.813	6.999	-0.229232	0.00140258	0.00512254	0.132989	0.831204	1
CCNB1IP1	chr14	20777287	20780103	ENSG00000100814	2817	*	5.33	6.77	37	43.44	102.69	115.56	1.44	0.00017	0.0164	20779529	20801457	-	7	834	TTS	CTD-2292M16.7	3725	TTS	0.041208	0.567827	NM_182852	20.772	21.233	21.044	20.817	19.873	19.576	-0.0767218	0.137978	0.267048	0.364599	0.696683	1
KCNG1	chr20	49628735	49640526	ENSG00000026559	11792	*	7.91	9.23	167	314.05	598.49	598.47	1.32	0.000176	0.0165	49620192	49639666	-	3	5036	TSS	RP5-955M13.4	8074	intron	0.027311	0.53473	NM_002237, intron 1 of 2	14.532	15.758	14.154	15.514	16.21	15.168	0.0473863	0.390033	0.574163	1.55437	0.49613	1
ARL9	chr4	57369811	57374983	ENSG00000196503	5173	*	6.07	7.34	63	71.21	168.35	156.12	1.27	0.000199	0.0178	57371508	57390614	+	3	889	TSS	SRP72	3124	intron	0.031522	0.492459	NM_001363794, intron 1 of 3	0.112	0.077	0.131	0.196	0.195	0.194	0.834544	0.102992	0.211883	0.694996	0.191886	1
GPR61	chr1	110088712	110092677	ENSG00000156097	3966	*	6.1	7.49	49	88.3	186.03	173.72	1.39	0.000206	0.0179	110082542	110091028	+	4	334	TTS	GNAI3	538	promoter-TSS	0.025732	0.449433	NM_006496	0.147	0.288	0.162	0.249	0.25	0.099	-0.0858205	0.849337	0.918673	0.685738	0.862109	1
INPP5E	chr9	139321056	139325727	ENSG00000148384	4672	*	5.17	6.78	23	49.14	98.49	121.68	1.61	0.000212	0.0182	139323070	139334274	-	9	322	TTS	PMPCA	5178	3' UTR	0.031049	0.550417	NM_019892, exon 10 of 10	3.224	3.434	3.08	2.889	3.087	2.815	-0.156532	0.0442314	0.105882	2.85994	0.226975	1
BRD3	chr9	136892348	136901628	ENSG00000169925	9281	*	6.5	7.68	89	92.58	191.08	220.41	1.18	0.000287	0.0228	136895426	136933139	-	11	1562	TTS	LINC00094	2800	TTS	0.027266	0.527155	NM_001355256	3.281	3.308	2.618	4.325	3.713	3.889	0.364766	6.94849e-08	5.17188e-07	2.53262	0.168475	1
FNDC3B	chr3	171756683	171762540	ENSG00000075420	5858	*	6.04	7.52	38	93.29	175.93	192.09	1.49	0.000324	0.0235	171758343	172119455	+	25	1268	TSS	TMEM212	103106	intron	0.039788	0.488817	NM_001135095, intron 1 of 25	16.063	17.142	15.105	19.504	18.97	18.511	0.228321	7.5523e-08	5.58851e-07	1.39831	0.438009	1
SKIL	chr3	170073511	170077153	ENSG00000136603	3643	*	7.28	8.5	118	192.99	329.13	396.43	1.22	0.000331	0.0237	170077410	170114623	+	7	2078	TSS	RP11-543D10.2	3583	promoter-TSS	0.071134	0.602416	NM_001145098	33.466	33.029	33.459	42.777	37.561	39.784	0.234573	7.68326e-07	4.93272e-06	0.0262328	0.975873	1
GPS1	chr17	80003611	80025872	ENSG00000169727	22262	*	10.19	11.64	821	1521.12	2744.12	3632.14	1.44	0.000367	0.0256	80009740	80015346	+	13	604	TTS	DUS1L	640	TTS	0.043935	0.632137	NM_022156	46.309	48.851	47.222	49.967	51.177	51.853	0.075803	0.0675554	0.150727	1.8602	0.545275	1
BANP	chr16	88050507	88055599	ENSG00000172530	5093	*	5.68	7.27	26	76.2	143.94	163.78	1.59	0.000374	0.0258	87985039	88110924	+	13	57871	TTS	RP11-863P13.5	59713	intron	0.041446	0.598782	NM_079837, intron 6 of 12	7.343	8.089	7.429	7.699	8.031	7.962	0.0522773	0.444147	0.625111	0.287783	0.818592	1
ZXDC	chr3	126191652	126195300	ENSG00000070476	3649	*	6.09	7.46	49	87.59	148.15	204.34	1.37	0.000396	0.0265	126156443	126194762	-	9	1286	TSS	UROC1	6647	intron	0.073485	0.608553	NR_104249, intron 1 of 8	7.176	7.637	6.878	7.469	7.573	6.819	-0.0263759	0.661688	0.796491	0.772688	0.285047	1
NSMF	chr9	140341345	140351959	ENSG00000165802	10615	*	7.4	8.64	141	196.55	304.72	490.56	1.24	0.000391	0.0265	140342024	140353786	-	15	4628	TTS	PNPLA7	7752	intron	0.03524	0.633409	NM_001130970, intron 11 of 14	9.885	10.551	8.964	13.124	12.628	12.341	0.351484	3.71011e-10	3.6934e-09	0.637681	0.750407	1
STK11	chr19	1216049	1229404	ENSG00000118046	13356	*	7.13	8.45	104	175.19	261.79	436.99	1.32	0.000391	0.0265	1189405	1219385	+	9	3342	TTS	C19orf26	5558	intron	0.052044	0.647098	NM_000455, intron 7 of 9	21.102	22.229	19.516	19.044	21.038	18.133	-0.045061	0.401888	0.58557	2.26395	0.237664	1
BSG	chr19	578450	585481	ENSG00000172270	7032	*	6.18	7.55	57	87.59	138.89	235.71	1.37	0.000406	0.0269	571296	583493	+	8	1528	TTS	HCN2	7926	intron	0.045377	0.643863	NM_198591, intron 4 of 6	129.983	138.518	119.915	140.561	147.218	141.224	0.133256	0.00105491	0.00398377	0.427444	0.554376	1
SH2D3A	chr19	6759004	6764400	ENSG00000125731	5397	*	5.29	6.64	39	39.17	96.8	103.32	1.36	0.000422	0.0273	6752308	6767599	-	9	5897	TSS	TRIP10	10191	intron	0.016497	0.506857	NM_005490, intron 2 of 9	1.121	1.182	1.024	1.244	1.49	1.554	0.355163	0.05252	0.122369	2.89886	0.108703	1
BAI1	chr8	143620757	143629006	ENSG00000181790	8250	*	7.48	8.79	117	239.28	373.74	510.46	1.31	0.000479	0.0285	143530790	143626370	+	30	1488	TTS	MROH4P	23738	intron	0.035645	0.642866	NM_001702, intron 29 of 30	4.821	4.418	3.262	5.258	5.427	5.002	0.411514	9.72644e-13	1.27331e-11	0.336949	0.746048	1
INF2	chr14	105151825	105160381	ENSG00000203485	8557	*	6.13	7.45	49	91.15	175.09	175.25	1.32	0.000474	0.0285	105155942	105185942	+	22	161	TSS	RP11-982M15.5	324	intron	0.033197	0.633707	NM_001031714, intron 1 of 21	6.117	5.222	4.237	4.369	4.663	4.733	-0.18494	0.0039755	0.0130111	0.074797	0.903203	1
RPLP1	chr15	69744234	69749882	ENSG00000137818	5649	*	7.9	8.99	204	272.75	477.28	536.48	1.09	0.000446	0.0285	69745122	69748255	+	3	1197	TTS	RP11-253M7.4	3802	intron	0.029396	0.470963	NM_001003, intron 2 of 3	1139.03	1086.27	1038.12	1137.97	1100.13	1037.99	-0.00892503	0.822069	0.902669	0.412585	0.516567	1
RASGEF1C	chr5	179554313	179558634	ENSG00000146090	4322	*	4.66	6.29	20	30.62	58.08	97.96	1.62	0.000521	0.0293	179527794	179636153	-	13	28680	TTS	RP11-39H3.1	42436	intron	0.030324	0.616755	NM_175062, intron 4 of 13	0.859	0.824	0.608	1.319	1.471	1.377	0.648631	0.00056373	0.00225651	0.0101354	0.996353	1
YWHAG	chr7	75987146	75989679	ENSG00000170027	2534	*	4.99	6.44	35	28.49	71.55	102.55	1.46	0.00052	0.0293	75956115	75988348	-	1	64	TSS	AC005522.6	2672	promoter-TSS	0.063981	0.600869	NM_012479	52.922	54	50.602	42.582	42.262	42.82	-0.314113	4.12695e-19	9.27831e-18	0.458732	0.606018	1
NAT8L	chr4	2063969	2078507	ENSG00000185818	14539	*	7.6	8.68	166	220.76	373.74	443.88	1.08	0.000602	0.0323	2061238	2070815	+	2	423	TTS	POLN	2406	TTS	0.030543	0.640322	NM_178557	3.08	3.423	3.178	2.591	2.886	2.702	-0.212891	0.00181707	0.00646396	0.318836	0.560283	1
NFKBID	chr19	36372602	36381784	ENSG00000167604	9183	*	6.65	7.75	93	108.24	206.23	225.77	1.1	0.000646	0.0325	36379142	36393205	-	11	1949	TTS	RN7SL402P	4140	Intergenic	0.016556	0.502069		1.147	1.161	0.947	1.465	1.595	1.223	0.323389	0.0399542	0.0971289	0.666211	0.530999	1
RIMS4	chr20	43379789	43386424	ENSG00000101098	6636	*	5.62	7.03	34	64.09	108.59	152.3	1.41	0.000615	0.0325	43380448	43438979	-	5	2658	TTS	KCNK15	3432	3' UTR	0.018239	0.573022	NM_001205317, exon 6 of 6	5.507	5.918	5.141	4.955	5.442	5.051	-0.109847	0.0660113	0.147925	1.09571	0.156881	1
CERCAM	chr9	131193672	131203511	ENSG00000167123	9840	*	6.65	7.86	73	127.47	230.64	234.95	1.22	0.000646	0.0325	131174044	131199626	+	13	1034	TTS	RP11-339B21.10	4306	intron	0.022667	0.530237	NM_001286760, intron 12 of 12	14.077	13.505	11.001	14.753	17.394	15.939	0.327923	1.06612e-08	8.85716e-08	0.102912	0.96639	1
TTLL12	chr22	43560662	43577197	ENSG00000100304	16536	*	7.87	9.05	175	293.4	457.91	599.23	1.17	0.000652	0.0325	43562627	43583139	-	13	6302	TTS	TSPO	9682	intron	0.028487	0.579075	NM_015140, intron 9 of 13	16.855	18.606	16.336	17.208	18.618	18.832	0.0680706	0.202031	0.357552	0.511654	0.272842	1
AC007216.1	chr16	12007586	12010793	ENSG00000266163	3208	*	5.11	6.64	25	44.15	74.07	124.74	1.52	0.000649	0.0325	12009517	12009595	-	0	328	TTS	GSPT1	588	intron	0.06675	0.554412	NM_001130007, intron 1 of 14	57.751	60.841	57.565	81.821	87.234	87.272	0.529826	1.27451e-07	9.16925e-07	0.76194	0.645523	1
ITPRIP	chr10	106066041	106076260	ENSG00000148841	10220	*	7.14	8.23	122	159.52	330.81	271.68	1.1	0.000656	0.0326	106071893	106098162	-	2	742	TTS	RP11-127L20.5	748	3' UTR	0.018693	0.518837	NM_001272012, exon 2 of 2	3.963	3.834	3.737	4.563	4.213	3.977	0.133196	0.0448173	0.10704	0.588996	0.323533	1
PHIP	chr6	79784798	79788938	ENSG00000146247	4141	*	5.82	7.33	28	84.74	159.09	163.01	1.51	0.000715	0.0336	79645583	79787953	-	39	1085	TSS	RP11-477E3.2	9013	intron	0.05726	0.491787	NM_017934, intron 4 of 39	7.083	7.527	7.095	7.509	6.935	7.279	-0.0101112	0.817459	0.899657	0.441263	0.383668	1
CNN1	chr19	11652037	11664675	ENSG00000130176	12639	*	6.71	8.04	64	145.99	244.11	282.4	1.33	0.000705	0.0336	11649531	11661138	+	7	2782	TTS	ELOF1	3605	intron	0.025322	0.54621	NM_001299, intron 4 of 6	10.392	10.916	9.941	7.038	8.292	8.25	-0.380389	8.29616e-07	5.30501e-06	0.472753	0.783627	1
UPF1	chr19	18941490	18945259	ENSG00000005007	3770	*	5.2	6.63	26	47.71	96.8	101.02	1.42	0.000723	0.0337	18942746	18979045	+	23	628	TSS	GDF1	35986	intron	0.059713	0.581587	NM_001297549, intron 1 of 23	12.179	12.384	11.897	12.126	13.996	13.748	0.118072	0.0185336	0.0503131	3.19859	0.122066	1
GLIPR2	chr9	36156986	36161355	ENSG00000122694	4370	*	4.92	6.4	25	35.61	101.01	68.11	1.48	0.000731	0.0339	36136731	36163901	+	6	4730	TTS	CCIN	10218	intron	0.014194	0.464179	NM_001287013, intron 4 of 4	9.47	9.754	9.273	8.386	8.997	8.795	-0.232732	0.000946016	0.00361445	1.00527	0.124092	1
GRAMD4	chr22	46984150	46988624	ENSG00000075240	4475	*	6	7.18	60	67.65	134.68	154.59	1.18	0.00075	0.0342	46971908	47033833	+	18	14479	TSS	RP3-439F8.1	42294	intron	0.024368	0.5903	NM_001366660, intron 1 of 17	4.681	4.713	4.529	2.76	3.586	4.278	-0.557922	2.79188e-18	5.85105e-17	0.103581	0.964316	1
KANSL2	chr12	49073569	49076348	ENSG00000139620	2780	*	4.52	6.25	11	34.89	71.55	80.36	1.73	0.000777	0.0344	49047184	49076008	-	9	1050	TSS	CCNT1	7288	intron	0.040317	0.509176	NM_017822, intron 2 of 9	12.682	14.118	13.917	14.482	13.244	13.659	0.0600878	0.264756	0.434635	0.0941168	0.895664	1
FAM73B	chr9	131826312	131838047	ENSG00000148343	11736	*	7.19	8.29	124	168.78	273.57	354.34	1.1	0.000804	0.0349	131798922	131834350	+	16	2170	TTS	DOLPP1	11198	non-coding	0.025226	0.547337	NR_138422, exon 13 of 14	5.387	5.268	4.565	5.32	5.606	5.833	0.201809	0.000844074	0.00325697	1.3648	0.428578	1
RP11-757G1.6	chr11	68644194	68649779	ENSG00000250508	5586	*	4.6	6.14	23	25.64	85.86	55.1	1.54	0.000841	0.0352	68638131	68642010	+	1	4976	TTS	MRPL21	11760	Intergenic	0.013789	0.490242		0.012	0.014	0.017	0.053	0.036	0.018	1.37914	0.0892645	1	1.88551	0.11366	1
PNPLA3	chr22	44332045	44336936	ENSG00000100344	4892	*	5.73	6.95	49	56.97	135.52	112.5	1.23	0.000837	0.0352	44319671	44360368	+	9	14820	TSS	SAMM50	16810	intron	0.013497	0.513392	NM_025225, intron 6 of 8	4.398	4.529	4.623	9.757	9.93	9.102	1.1926	2.05931e-58	3.1815e-56	1.04169	0.0360222	1
CDC42EP2	chr11	65086426	65097368	ENSG00000149798	10943	*	8.32	9.32	289	348.95	595.96	684.95	1.01	0.000861	0.0357	65082288	65089900	+	1	1997	TTS	DPF2	9327	Intergenic	0.020291	0.509048		5.376	5.877	4.879	7.187	6.636	6.139	0.297369	0.000173832	0.000775693	0.147602	0.747664	1
TERF2	chr16	69397515	69401300	ENSG00000132604	3786	*	4.67	6.21	18	32.76	85.02	63.52	1.55	0.000916	0.0369	69406171	69442474	-	9	6764	TTS	RP11-343C2.9	9198	intron	0.012156	0.480317	NM_005652, intron 7 of 9	6.765	6.306	6.621	6	5.65	6.215	-0.0919094	0.200485	0.355626	0.669256	0.740091	1
TRIM17	chr1	228587773	228603138	ENSG00000162931	15366	*	7.52	8.57	155	212.93	364.48	393.37	1.04	0.000934	0.0371	228595736	228604365	-	6	280	TTS	RP11-245P10.4	374	promoter-TSS	0.024863	0.569346	NM_145214	0.627	0.595	0.593	0.783	0.975	0.8	0.415896	0.0217623	0.0577128	0.522049	0.306986	1
MTSS1	chr8	125564976	125570327	ENSG00000170873	5352	*	7.15	8.5	78	206.52	385.52	339.03	1.35	0.000933	0.0371	125563030	125740730	-	14	4622	TTS	NDUFB9	13100	intron	0.02	0.516165	NM_001363301, intron 12 of 12	0.765	0.75	0.743	0.823	0.778	0.732	0.279666	0.0414615	0.100277	0.0646801	0.971005	1
ADAMTS2	chr5	178550212	178555864	ENSG00000087116	5653	*	4.95	6.34	26	35.61	78.28	83.42	1.39	0.000976	0.0376	178537851	178772431	-	21	15187	TTS	ZNF354C	42500	exon	0.03026	0.592887	NM_014244, exon 18 of 22	2.086	2.279	1.918	3.264	3.525	2.966	0.32975	0.000312561	0.00132647	0.996561	0.521334	1
CENPB	chr20	3763045	3768397	ENSG00000125817	5353	*	7.86	9.04	157	306.93	484.85	570.15	1.19	0.000987	0.0376	3764497	3767337	-	0	1224	TTS	CDC25B	1856	exon	0.049897	0.595665	NM_001810, exon 1 of 1	43.853	45.657	44.113	39.114	43.365	40.169	-0.134389	0.00332206	0.0110725	0.45982	0.694247	1
SIX4	chr14	61186881	61191417	ENSG00000100625	4537	*	6.46	7.69	62	114.65	187.71	224.23	1.22	0.00104	0.0387	61176245	61190852	-	3	1703	TSS	MNAT1	12330	intron	0.057552	0.590829	NM_017420, intron 1 of 2	15.736	16.916	15.197	17.488	18.359	16.09	0.142036	0.000950587	0.00362961	0.54949	0.325712	1
PWP2	chr21	45522777	45531100	ENSG00000241945	8324	*	7.15	8.17	130	153.82	273.57	302.3	1.02	0.00104	0.0387	45527170	45551063	+	20	232	TSS	TRAPPC10	506	promoter-TSS	0.031242	0.493091	NM_001368238	34.932	36.902	35.334	31.306	33.75	32.876	-0.153278	0.000228207	0.000994037	1.33395	0.447607	1
ERVH48-1	chr21	44332058	44336585	ENSG00000233056	4528	*	5.15	6.5	32	39.17	76.6	104.08	1.34	0.00107	0.039	44336912	44345756	-	1	2590	TTS	NDUFV3	5106	TTS	0.023862	0.501657	NM_001001503	0.05	0.05	0.081	0.038	0.032	0.033	-0.8143	0.183754	0.333057	0.274623	0.758759	1
KIF1A	chr2	241659864	241666439	ENSG00000130294	6576	*	5.58	6.91	33	62.67	121.21	118.62	1.33	0.00107	0.039	241653182	241759725	-	49	9970	TTS	AQP12A	25252	intron	0.027228	0.611863	NM_004321, intron 39 of 46	9.528	9.488	8.236	7.782	8.711	8.301	-0.259543	3.08197e-06	1.80682e-05	0.43071	0.796047	1
SLC29A1	chr6	44204089	44208376	ENSG00000112759	4288	*	5.09	6.42	31	37.03	79.13	92.6	1.34	0.00107	0.039	44187241	44201888	+	13	4344	TTS	HSP90AB1	8590	Intergenic	0.024265	0.500816		19.747	21.646	18.486	32.041	32.81	29.313	0.63893	1.24936e-31	6.39295e-30	0.195067	0.857143	1
TXLNA	chr1	32643898	32648052	ENSG00000084652	4155	*	5.23	6.67	23	51.99	108.59	94.9	1.44	0.00113	0.0395	32645286	32663886	+	10	689	TSS	KPNA6	3806	exon	0.037563	0.531295	NM_175852, exon 2 of 11	36.61	38.984	36.102	34.704	36.68	35.48	-0.076335	0.0549545	0.126937	0.194754	0.771999	1
SMEK1	chr14	91975273	91979271	ENSG00000100796	3999	*	6.95	8.02	100	146.7	261.79	258.67	1.08	0.00114	0.0397	91923954	91976644	-	15	628	TSS	AL133373.1	61515	promoter-TSS	0.063548	0.56028	NM_001284280	14.519	15.171	13.042	14.622	13.315	12.514	-0.110615	0.0153411	0.0426503	0.014032	0.982727	1
LGALS3BP	chr17	76961607	76975642	ENSG00000108679	14036	*	8.15	9.16	241	328.29	556.4	586.22	1.01	0.00115	0.0397	76967319	76976191	-	5	1306	TTS	CANT1	19174	exon	0.028502	0.582686	NM_005567, exon 6 of 6	94.959	99.711	95.219	92.887	96.247	91.603	-0.0520354	0.156796	0.294969	0.473501	0.559043	1
FBRSL1	chr12	133088269	133092073	ENSG00000112787	3805	*	4.59	6.27	12	36.32	62.29	91.84	1.67	0.00122	0.0413	133066136	133161774	+	17	24035	TSS	MUC8	39445	intron	0.026295	0.597003	NM_001142641, intron 2 of 16	2.106	1.981	1.586	1.161	0.962	1.089	-1.07721	1.86541e-21	5.08576e-20	0.25597	0.737403	1
TGFBR1	chr9	101866380	101870238	ENSG00000106799	3859	*	5.4	6.68	34	50.56	106.9	98.72	1.28	0.00123	0.0413	101867370	101916474	+	8	939	TSS	COL15A1	35240	intron	0.054965	0.552359	NM_001130916, intron 1 of 7	8.983	9.363	9.088	20.938	20.841	21.273	1.26818	3.27862e-180	6.07831e-177	0.0446917	0.984762	1
HTRA1	chr10	124219883	124225815	ENSG00000166033	5933	*	5.74	6.97	43	64.09	113.64	136.99	1.23	0.00128	0.0416	124221040	124274424	+	8	1809	TSS	ARMS2	5981	intron	0.053954	0.582434	NM_002775, intron 1 of 8	7.956	8.555	8.038	1.566	1.898	1.745	-2.2438	2.34799e-138	2.26355e-135	0.419154	0.423168	1
COLGALT1	chr19	17683347	17696269	ENSG00000130309	12923	*	7.51	8.56	155	210.08	324.92	430.1	1.05	0.00128	0.0416	17666402	17693968	+	11	4160	TTS	CTD-3131K8.1	10595	intron	0.023837	0.549915	NM_024656, intron 9 of 11	33.476	37.753	31.801	41.792	44.734	43.706	0.349861	5.36649e-17	1.02405e-15	3.09507	0.0618861	1
MEIS3	chr19	47907266	47920838	ENSG00000105419	13573	*	7.27	8.39	112	197.26	318.18	353.57	1.12	0.00129	0.042	47906380	47922780	-	12	7672	TTS	SLC8A2	17221	intron	0.026159	0.550987	NM_001009813, intron 6 of 12	28.519	33.319	31.071	33.338	34.98	31.628	0.0477169	0.384756	0.568902	0.30316	0.705027	1
NAPG	chr18	10525745	10528459	ENSG00000134265	2715	*	4.9	6.47	15	44.86	83.33	94.13	1.57	0.00132	0.0423	10526030	10552757	+	11	1072	TSS	APCDD1	37157	intron	0.043494	0.53353	NM_003826, intron 1 of 11	28.343	27.699	28.814	31.519	30.87	29.45	-0.105931	0.0363184	0.0898214	1.92879	0.55261	1
ARHGEF19-AS1	chr1	16525126	16530293	ENSG00000234166	5168	*	5.65	6.96	33	67.65	118.69	130.87	1.31	0.00146	0.0449	16524348	16524852	+	1	2858	TTS	ARHGEF19	3112	intron	0.011227	0.548868	NM_153213, intron 14 of 15	2.561	2.376	2.475	2.8	2.905	2.325	0.111495	0.600456	0.753297	1.94156	0.0233064	1
C17orf85	chr17	3715906	3719078	ENSG00000074356	3173	*	4.67	6.11	23	27.77	56.4	81.89	1.45	0.00146	0.0449	3714459	3749540	-	13	3033	TTS	CTD-3195I5.1	5344	intron	0.02176	0.458071	NM_001114118, intron 12 of 12	12.015	11.523	11.883	14.62	12.885	12.364	0.0658268	0.197454	0.351596	0.989851	0.808329	1
ENDOG	chr9	131580539	131594698	ENSG00000167136	14160	*	7.94	8.96	200	290.55	453.71	540.31	1.02	0.00152	0.0463	131580752	131584956	+	2	2662	TTS	C9orf114	4482	intron	0.034609	0.573416	NM_016390, intron 7 of 11	9.094	9.69	9.732	8.747	9.195	8.551	-0.116615	0.131332	0.25698	0.728088	0.336503	1
QPCTL	chr19	46201689	46207046	ENSG00000011478	5358	*	4.7	6.11	30	22.08	58.92	79.59	1.41	0.00156	0.0468	46195740	46207247	+	6	2880	TTS	SNRPD2	8776	intron	0.020164	0.521934	NM_001163377, intron 4 of 5	9.873	9.975	9.156	13.284	14.168	14.36	0.581025	6.93784e-23	2.09535e-21	0.200615	0.797823	1
PIK3C2A	chr11	17096809	17099972	ENSG00000011405	3164	*	6.58	7.72	72	118.93	238.22	183.67	1.14	0.00159	0.047	17099276	17229467	-	31	886	TTS	RPS13	944	promoter-TSS	0.035737	0.506481	NR_001452	15.268	14.137	13.435	19.258	18.048	18.379	0.351758	8.91465e-16	1.55577e-14	0.826124	0.141599	1
THOP1	chr19	2800983	2819394	ENSG00000172009	18412	*	8.22	9.33	221	376.72	531.99	752.3	1.1	0.00176	0.0497	2785457	2813599	+	12	3410	TTS	ZNF554	9682	intron	0.038838	0.602031	NM_003249, intron 9 of 12	17.299	18.568	16.358	15.841	16.223	17.219	-0.0826344	0.124656	0.246905	0.348555	0.813469	1
BAI1	chr8	143552513	143607138	ENSG00000181790	54626	*	9.58	10.83	490	1039.72	1584.18	2044.9	1.25	0.00178	0.0499	143530790	143626370	+	30	46544	TTS	MROH4P	68794	intron	0.027607	0.61827	NM_001702, intron 17 of 30	4.821	4.418	3.262	5.258	5.427	5.002	0.411514	9.72644e-13	1.27331e-11	0.336949	0.746048	1
SMOX	chr20	4148112	4156051	ENSG00000088826	7940	*	6.09	7.41	39	97.56	152.36	188.27	1.32	0.0018	0.05	4101626	4155751	+	8	3670	TTS	RP4-779E11.3	21630	intron	0.023054	0.553218	NM_175839, intron 1 of 6	4.605	6.528	5.606	6.686	6.882	6.245	0.102602	0.200891	0.3562	1.38188	0.42416	1
RP11-229P13.23	chr9	139956487	139965782	ENSG00000231864	9296	*	7.29	8.3	138	175.19	272.73	356.63	1.01	0.00182	0.05	139957986	139959033	+	1	2102	TTS	SAPCD2	3906	intron	0.041532	0.634427	NM_178448, intron 1 of 5	19.082	20.166	16.923	14.725	15.587	14.857	-0.322689	1.81555e-05	9.51436e-05	0.0440876	0.976924	1
AXIN1	chr16	401645	406367	ENSG00000103126	4723	*	5.86	7.12	38	78.33	134.68	143.11	1.26	0.00187	0.0505	337439	402659	-	10	1347	TSS	MRPL28	13377	Intergenic	0.061004	0.654596		12.662	13.205	13.037	9.986	10.265	9.347	-0.328064	1.37153e-09	1.27528e-08	1.01649	0.432513	1
EGR3	chr8	22551558	22553630	ENSG00000179388	2073	*	5.06	6.41	27	39.88	101.01	68.88	1.34	0.00196	0.0512	22545171	22550815	-	2	1779	TSS	RP11-459E5.1	4932	Intergenic	0.070497	0.67471		0.03	0.014	0.035	0.032	0.033	0.043	0.807703	0.214945	0.374469	0.500337	0.302919	1
DENND2A	chr7	140338562	140341120	ENSG00000146966	2559	*	4.41	6.09	9	33.47	64.82	71.17	1.68	0.002	0.0516	140218219	140340576	-	19	735	TSS	RN7SL771P	5802	intron	0.072741	0.636044	NM_001318053, intron 1 of 13	1.377	1.552	1.509	1.458	1.387	1.428	0.0845982	0.600456	0.753297	0.99749	0.612936	1
CBFB	chr16	67060631	67064346	ENSG00000067955	3716	*	5.33	6.74	23	57.68	90.07	123.98	1.41	0.00207	0.0528	67063049	67134961	+	5	560	TSS	RN7SL543P	8770	promoter-TSS	0.067582	0.579542	NM_022845	36.772	39.032	37.105	64.87	69.108	64.795	0.839439	7.84685e-88	2.78113e-85	0.0584585	0.897165	1
SRC	chr20	36006037	36014949	ENSG00000197122	8913	*	6.45	7.54	67	107.53	179.29	193.62	1.1	0.0021	0.0531	35973087	36033817	+	13	23324	TTS	RPL7AP14	62641	intron	0.03131	0.550943	NM_198291, intron 2 of 13	5.635	5.829	5.213	6.416	6.36	6.073	0.151912	0.0084074	0.0252809	0.02906	0.982025	1
MAPRE1	chr20	31406740	31409620	ENSG00000101367	2881	*	6.1	7.28	47	89.73	157.41	153.83	1.19	0.00214	0.0538	31407698	31438211	+	6	482	TSS	DNMT3B	11018	intron	0.051059	0.553472	NM_012325, intron 1 of 6	55.842	56.905	57.966	61.797	59.286	61.286	0.0833406	0.0377724	0.0928048	0.431772	0.656981	1
NTMT1	chr9	132387661	132405953	ENSG00000148335	18293	*	9.11	10.15	413	689.35	1144.79	1134.18	1.05	0.00221	0.0551	132371162	132398209	+	4	1402	TTS	ASB6	2363	TTS	0.033131	0.565001	NM_177999	24.516	26.095	25.616	30.014	32.357	32.888	0.281642	2.06361e-06	1.24213e-05	0.0125723	0.993435	1
CTD-2555C10.3	chr14	103018355	103025161	ENSG00000259230	6807	*	5.89	7.25	31	87.59	133	172.19	1.36	0.00224	0.0555	103011590	103022163	+	2	405	TTS	MIR4309	15695	non-coding	0.031447	0.567587	NR_146561, exon 3 of 3	0.569	0.565	0.628	0.795	0.783	0.965	0.516586	0.0158271	0.0437911	0.989851	0.808329	1
POLE	chr12	133255230	133266550	ENSG00000177084	11321	*	7.88	8.9	178	294.11	462.12	490.56	1.01	0.00238	0.0557	133200347	133263945	-	48	3055	TSS	RP13-672B3.2	3744	intron	0.044704	0.545495	NM_006231, intron 1 of 48	10.024	10.293	8.359	9.816	11.075	10.362	0.0753625	0.0925602	0.194489	0.05268	0.97352	1
ROGDI	chr16	4843645	4851198	ENSG00000067836	7554	*	6.86	7.92	90	141.72	214.65	268.62	1.06	0.00231	0.0557	4846968	4852951	-	10	454	TTS	RP11-127I20.5	888	TTS	0.028469	0.592745	NM_001253794	11.822	12.919	12.653	9.144	10.91	9.913	-0.291437	3.35527e-05	0.000169148	0.996541	0.605173	1
FAM83D	chr20	37553622	37561887	ENSG00000101447	8266	*	7.33	8.44	108	213.64	328.28	365.05	1.11	0.0023	0.0557	37554954	37581703	+	3	2800	TSS	PPP1R16B	6088	intron	0.029163	0.519056	NM_030919, intron 1 of 3	31.563	32.222	30.593	36.144	36.543	35.287	0.183243	3.0312e-06	1.77804e-05	1.92879	0.55261	1
PPP5C	chr19	46853555	46858495	ENSG00000011485	4941	*	6.28	7.42	55	100.41	171.72	170.66	1.14	0.00239	0.0557	46850357	46896238	+	13	5668	TSS	HIF3A	9335	intron	0.022069	0.575709	NM_001204284, intron 1 of 11	35.308	35.777	33.002	30.192	31.57	30.241	-0.189375	1.30907e-05	6.99553e-05	0.132973	0.839683	1
ZNF256	chr19	58454559	58461122	ENSG00000152454	6564	*	6.72	7.94	65	145.28	198.65	291.58	1.22	0.00246	0.0563	58452200	58459039	-	2	1198	TSS	CTD-2583A14.1	6684	intron	0.02865	0.512418	NM_005773, intron 1 of 2	2.948	2.692	3.022	3.332	3.095	3.094	0.128907	0.178301	0.325449	0.778628	0.615735	1
RP11-265D17.2	chr11	12240201	12246733	ENSG00000254680	6533	*	6.4	7.49	64	104.68	180.14	178.32	1.09	0.00248	0.0567	12282972	12284720	-	1	39505	TTS	MICAL2	40999	intron	0.014852	0.513778	NR_144420, intron 10 of 27	16.724	16.678	15.844	16.039	15.467	15.645	-0.0745023	0.37431	0.558553	1.03361	0.243826	1
PQLC1	chr18	77674450	77685524	ENSG00000122490	11075	*	6.8	7.86	88	134.59	198.65	265.56	1.06	0.00253	0.0576	77662419	77711664	-	5	17568	TTS	KCNG2	20171	intron	0.035853	0.585516	NM_001146345, intron 3 of 4	11.799	12.241	11.594	12.633	13.689	13.143	0.0994459	0.0676241	0.150838	0.352138	0.579414	1
TOR1B	chr9	132570351	132576679	ENSG00000136816	6329	*	5.84	7.06	38	76.91	138.05	129.34	1.22	0.00254	0.0576	132565431	132573560	+	4	45	TTS	TOR1A	1707	TTS	0.019599	0.480563	NM_014506	13.197	13.415	12.873	18.698	19.126	18.118	0.491647	1.97223e-26	7.58098e-25	0.752717	0.521402	1
DANCR	chr4	53577994	53584838	ENSG00000226950	6845	*	8.94	9.97	367	613.86	1059.77	945.92	1.03	0.00253	0.0576	53578990	53586518	+	3	2426	TSS	MIR4449	2502	intron	0.024112	0.465809	NR_145129, intron 4 of 4	79.845	77.103	73.554	67.222	63.03	59.229	-0.294133	1.59837e-09	1.47652e-08	0.640669	0.340181	1
ASS1	chr9	133345226	133358243	ENSG00000130707	13018	*	7.6	8.76	116	272.75	437.71	431.63	1.16	0.00263	0.0583	133320315	133376661	+	15	24926	TTS	HMCN2	56766	intron	0.026429	0.583391	NM_054012, intron 8 of 14	26.86	27.289	25.298	29.396	29.457	27.883	0.107577	0.042121	0.101648	0.69077	0.743228	1
AL022341.3	chr16	690861	701263	ENSG00000228201	10403	*	8.42	9.47	245	439.39	633	789.8	1.06	0.00265	0.0584	698472	699200	-	1	2410	TTS	FAM195A	2412	intron	0.050572	0.650356	NR_138611, intron 1 of 3	0.832	0.997	0.708	1.104	1.305	1.107	0.47555	0.185239	0.335002	0.0280833	0.992845	1
NCS1	chr9	132972702	132979573	ENSG00000107130	6872	*	6.55	7.56	80	107.53	184.34	193.62	1.01	0.00269	0.0587	132934856	132999583	+	7	23446	TTS	AL360004.1	69640	intron	0.02329	0.569641	NM_014286, intron 2 of 7	17.262	18.127	17.3	18.948	16.932	17.644	-0.0796832	0.120014	0.239302	0.0488755	0.974625	1
TSKU	chr11	76507181	76510826	ENSG00000182704	3646	*	5.28	6.48	39	38.46	75.76	102.55	1.2	0.00274	0.0594	76494282	76509198	+	1	194	TTS	RP11-21L23.2	2404	3' UTR	0.030187	0.595062	NM_001258210, exon 2 of 2	12.885	13.351	11.428	12.554	12.452	11.089	-0.0711065	0.235072	0.400153	1.19943	0.0988249	1
MYO1G	chr7	45013619	45019049	ENSG00000136286	5431	*	6.11	7.25	51	87.59	136.36	168.37	1.14	0.00278	0.0599	45002264	45018697	-	21	2363	TSS	SNHG15	6287	intron	0.017314	0.593923	NM_033054, intron 2 of 21	0.052	0.052	0.074	0.102	0.129	0.143	0.838131	0.00807826	0.0243978	0.384562	0.408265	1
RP1-288L1.5	chr22	35078399	35081417	ENSG00000234891	3019	*	4.86	6.17	23	34.89	68.18	75.77	1.31	0.00295	0.0617	35099116	35100876	-	2	19208	TTS	RP1-288L1.4	27990	Intergenic	0.035466	0.540424		0.14	0.097	0.09	0.215	0.126	0.033	0.258345	0.735087	1	0.805103	0.0827648	1
FAM118A	chr22	45721186	45725242	ENSG00000100376	4057	*	6.05	7.13	58	74.77	122.05	158.42	1.08	0.00295	0.0617	45704862	45737836	+	9	14622	TTS	SMC1B	16729	intron	0.020222	0.537475	NM_001349915, intron 3 of 7	12.534	12.82	12.782	10.13	11.776	11.413	-0.245793	2.29432e-05	0.000118583	0.907237	0.724159	1
SCARF2	chr22	20789772	20797579	ENSG00000244486	7808	*	8.43	9.5	236	452.92	644.78	802.81	1.07	0.00301	0.0626	20778873	20792112	-	10	1564	TSS	KLHL22	2130	Intergenic	0.037535	0.62239		21.65	23.237	20.896	22.772	24.093	22.804	0.0751444	0.0981964	0.204319	0.286808	0.635659	1
NR4A1	chr12	52430211	52436682	ENSG00000123358	6472	*	6.41	7.61	52	118.21	173.4	216.58	1.2	0.00303	0.0627	52416615	52452833	+	7	16832	TSS	RP11-1100L3.8	18796	intron	0.029985	0.577963	NM_001202234, intron 1 of 7	2.12	2.28	2.043	2.495	2.34	2.415	0.196997	0.0447125	0.106875	0.447735	0.556159	1
TMEM145	chr19	42816792	42821113	ENSG00000167619	4322	*	5.2	6.45	28	45.58	90.91	83.42	1.24	0.00307	0.0629	42817487	42829214	+	14	1466	TSS	PRR19	3988	exon	0.034722	0.614441	NM_001366910, exon 5 of 15	0.351	0.604	0.498	1.027	0.734	0.757	0.562372	0.0273522	0.0703523	3.22996	0.119433	1
KIF1A	chr2	241653248	241655927	ENSG00000130294	2680	*	5.14	6.4	29	41.3	68.18	101.02	1.27	0.00319	0.064	241653182	241759725	-	49	1406	TTS	AQP12A	16688	3' UTR	0.030246	0.614408	NM_001330289, exon 49 of 49	9.528	9.488	8.236	7.782	8.711	8.301	-0.259543	3.08197e-06	1.80682e-05	0.43071	0.796047	1
ASS1	chr9	133336433	133341181	ENSG00000130707	4749	*	5.11	6.36	34	34.89	63.97	100.26	1.25	0.00319	0.064	133320315	133376661	+	15	18492	TSS	HMCN2	43838	intron	0.026543	0.581297	NM_054012, intron 4 of 14	26.86	27.289	25.298	29.396	29.457	27.883	0.107577	0.042121	0.101648	0.69077	0.743228	1
RAP1B	chr12	69003685	69006359	ENSG00000127314	2675	*	5.17	6.37	33	39.17	75.76	89.54	1.2	0.00336	0.0654	69004618	69054372	+	8	404	TSS	RP11-254B13.4	15627	intron	0.068088	0.544877	NM_001251917, intron 1 of 5	25.673	24.806	26.111	43.656	44.554	44.529	0.787025	1.15477e-46	1.18431e-44	0.245874	0.77535	1
SLC38A7	chr16	58697735	58703336	ENSG00000103042	5602	*	5.64	6.76	43	56.97	98.49	118.62	1.12	0.00342	0.0655	58699012	58719008	-	11	1524	TTS	CNOT1	36746	non-coding	0.017857	0.517408	NR_161424, exon 12 of 12	3.152	3.269	3.35	4.032	4.534	4.576	0.295271	0.000136211	0.000620453	1.93697	0.342374	1
ARAP3	chr5	141031756	141037147	ENSG00000120318	5392	*	6.07	7.16	51	83.32	148.99	137.75	1.09	0.0034	0.0655	141032967	141061788	-	32	1484	TTS	FCHSD1	3466	intron	0.011132	0.51048	NM_022481, intron 32 of 32	5.605	5.601	4.875	5.769	5.583	5.684	0.0899182	0.115492	0.232208	0.193255	0.713098	1
OR7E47P	chr12	52472064	52476163	ENSG00000257542	4100	*	4.72	6.21	13	39.88	70.71	77.3	1.48	0.00351	0.0658	52473479	52502023	+	2	634	TSS	RP11-1100L3.7	1754	intron	0.031723	0.610149	NM_001369216, intron 1 of 2	0.033	0.084	0.053	0.012	0.052	0.071	-0.40939	0.630973	1	0.724075	0.235735	1
TCF3	chr19	1643699	1649735	ENSG00000071564	6037	*	6.08	7.27	43	91.87	132.16	176.79	1.2	0.00353	0.0659	1609292	1652604	-	18	5887	TSS	RNU6-1223P	30123	intron	0.038442	0.615474	NM_001136139, intron 2 of 19	33.137	35.74	31.63	26.991	30.283	24.785	-0.36089	6.23596e-13	8.30278e-12	0.129376	0.846368	1
MAFF	chr22	38596288	38603275	ENSG00000185022	6988	*	8.82	9.85	322	583.95	856.07	989.54	1.03	0.00363	0.0668	38597888	38612518	+	2	1894	TSS	TMEM184B	15516	intron	0.035643	0.574209	NM_001161573, intron 1 of 2	9.178	8.406	8.584	10.192	13.344	11.608	0.363815	2.81326e-07	1.91749e-06	0.989851	0.808329	1
PAPPA	chr9	118916123	118920367	ENSG00000182752	4245	*	5.44	6.64	31	55.55	92.59	107.14	1.21	0.00365	0.0669	118916082	119164601	+	21	2163	TSS	AL353141.1	43023	intron	0.043601	0.533695	NM_002581, intron 1 of 21	1.632	1.873	1.705	1.248	1.317	1.16	-0.415382	8.45262e-09	7.13044e-08	0.434706	0.706566	1
ACTN4	chr19	39149731	39158372	ENSG00000130402	8642	*	6.4	7.44	69	100.41	154.04	192.09	1.03	0.00371	0.0673	39138309	39222223	+	20	15742	TSS	CTB-186G2.4	20460	intron	0.019907	0.50596	NM_001322033, intron 1 of 20	70.965	74.823	68.643	64.341	68.1	64.502	-0.15555	0.000138154	0.000628472	1.14574	0.282325	1
SSFA2	chr2	182756023	182757757	ENSG00000138434	1735	*	5.15	6.37	37	34.18	98.49	66.58	1.21	0.00373	0.0676	182756614	182795465	+	17	276	TSS	RP11-366L5.1	500	non-coding	0.085401	0.625721	NR_109843, exon 1 of 18	27.194	28.441	27.774	24.617	27.084	27.052	-0.0593284	0.112073	0.226524	0.0543393	0.944568	1
C2CD4C	chr19	402053	407012	ENSG00000183186	4960	*	6.05	7.23	55	77.62	102.69	196.68	1.17	0.00378	0.0679	405437	409139	-	1	904	TTS	AC010641.1	5592	TTS	0.040137	0.644485	NM_001136263	3.932	4.407	3.844	4.217	5.068	4.862	0.207152	0.0103313	0.0303207	1.00904	0.594061	1
AFMID	chr17	76196323	76202301	ENSG00000183077	5979	*	5.45	6.6	43	44.15	77.44	117.09	1.16	0.00378	0.0679	76183397	76203782	+	10	4470	TTS	RP11-219G17.6	8386	intron	0.023089	0.531281	NM_001010982, intron 4 of 10	10.607	11.333	11.144	11.634	11.991	12.017	0.067644	0.334607	0.515789	0.989851	0.808329	1
PTPRF	chr1	44022252	44025397	ENSG00000142949	3146	*	5.88	6.98	49	69.08	105.22	147.7	1.1	0.00407	0.07	43996546	44089337	+	33	27278	TSS	KDM4A	92004	intron	0.023855	0.581558	NM_002840, intron 5 of 33	26.722	27.384	23.926	37.379	36.486	35.791	0.435027	8.0596e-31	3.98042e-29	0.17638	0.859784	1
ADRBK1	chr11	67039510	67060248	ENSG00000173020	20739	*	8.85	10.03	263	659.44	890.58	1198.47	1.18	0.00416	0.0706	67033880	67054027	+	20	4148	TTS	ANKRD13D	6138	intron	0.033274	0.618044	NM_001619, intron 12 of 20	13.831	15.01	13.412	15.276	16.033	15.904	0.174101	0.000495411	0.00200738	0.0130222	0.99418	1
FIS1	chr7	100889582	100894096	ENSG00000214253	4515	*	4.83	6.16	19	37.74	70.71	71.94	1.33	0.00419	0.0708	100882874	100895597	-	4	3758	TSS	CLDN15	9738	Intergenic	0.022158	0.481391		47.039	48.652	46.499	28.127	31.237	29.171	-0.693309	3.01829e-34	1.71566e-32	0.268514	0.775608	1
KCNK5	chr6	39152668	39159956	ENSG00000164626	7289	*	6.67	7.73	70	133.17	195.29	230.36	1.07	0.00421	0.0712	39156748	39197226	-	4	436	TTS	SAYSD1	73347	TTS	0.017703	0.548985	NM_003740	2.279	2.576	2.3	3.184	3.838	3.462	0.542431	1.98604e-10	2.05343e-09	0.907285	0.72326	1
BRD3	chr9	136927090	136934480	ENSG00000169925	7391	*	6.63	7.72	65	133.17	209.6	211.22	1.09	0.00428	0.0712	136895426	136933139	-	11	2354	TSS	RP11-374P20.4	6858	intron	0.06036	0.617321	NM_007371, intron 1 of 11	3.281	3.308	2.618	4.325	3.713	3.889	0.364766	6.94849e-08	5.17188e-07	2.53262	0.168475	1
SLC7A6	chr16	68304559	68309022	ENSG00000103064	4464	*	5.13	6.46	21	49.14	101.01	75	1.33	0.00429	0.0712	68298432	68335722	+	11	8358	TSS	RNU6-1262P	11334	intron	0.009637	0.495407	NM_003983, intron 2 of 10	7.419	6.222	6.397	8.775	8.984	9.296	0.329042	1.32141e-12	1.71038e-11	0.0988431	0.890073	1
TAF5L	chr1	229759622	229762612	ENSG00000135801	2991	*	5.91	7.01	46	74.06	143.94	114.03	1.1	0.00422	0.0712	229728867	229761794	-	4	677	TSS	URB2	863	promoter-TSS	0.066243	0.580602	NM_001314021	10.53	10.789	10.355	10.61	10.377	10.848	0.00988679	0.844781	0.915791	0.430806	0.703113	1
MCM10	chr10	13242159	13246752	ENSG00000065328	4594	*	5.39	6.5	41	42.73	95.96	84.95	1.11	0.00429	0.0712	13203553	13253104	+	19	8648	TTS	RNU6-6P	14812	intron	0.015244	0.483562	NM_018518, intron 17 of 19	30.696	32.634	29.07	32.948	35.193	32.09	0.133776	0.000510947	0.00206374	2.20845	0.276102	1
MRPS5	chr2	95753577	95756813	ENSG00000144029	3237	*	5.17	6.32	37	34.89	83.33	76.53	1.15	0.00428	0.0712	95752951	95787745	-	11	2244	TTS	MAL	35458	intron	0.016692	0.451483	NR_136152, intron 10 of 10	39.317	39.554	39.018	43.817	46.959	44.294	0.187411	3.31259e-05	0.000167197	2.36087	0.118283	1
TSPYL5	chr8	98286727	98291477	ENSG00000180543	4751	*	5.83	6.96	40	74.06	121.21	128.57	1.13	0.00436	0.0714	98285716	98290176	-	0	1074	TSS	KB-1000E4.2	34670	exon	0.032638	0.526737	NM_033512, exon 1 of 1	17.994	17.957	17.636	18.054	18.085	17.617	-0.00680874	0.862556	0.926513	1.48229	0.221497	1
SGTA	chr19	2777338	2780639	ENSG00000104969	3302	*	4.99	6.26	23	40.59	69.87	83.42	1.27	0.00437	0.0714	2754711	2783369	-	11	4380	TSS	THOP1	6468	intron	0.018485	0.534384	NM_003021, intron 1 of 11	21.901	22.947	21.111	19.727	20.792	19.616	-0.143399	0.00236711	0.00818388	0.348555	0.813469	1
PNO1	chr2	68381449	68388800	ENSG00000115946	7352	*	6.34	7.49	49	113.23	180.98	179.08	1.15	0.00439	0.0715	68384975	68403370	+	6	150	TSS	WDR92	446	promoter-TSS	0.021633	0.442797	NM_001256476	33.71	35.029	31.077	32.042	34.894	32.398	0.00361414	0.931466	0.963854	0.0280834	0.992808	1
AXIN1	chr16	363759	370056	ENSG00000103126	6298	*	5.7	6.92	31	72.64	111.95	130.1	1.22	0.00444	0.0719	337439	402659	-	10	29468	TTS	PDIA2	29692	intron	0.027637	0.524377	NM_181050, intron 2 of 9	12.662	13.205	13.037	9.986	10.265	9.347	-0.328064	1.37153e-09	1.27528e-08	1.01649	0.432513	1
RP11-69H7.3	chr15	75493729	75510162	ENSG00000261779	16434	*	9.59	10.62	551	988.44	1542.1	1600.25	1.03	0.00452	0.0725	75503641	75504508	-	1	1696	TTS	C15orf39	2564	intron	0.025134	0.597456	NM_015492, intron 2 of 2	2.306	2.151	1.716	3.552	2.7	2.931	0.550385	0.0788126	0.170969	0.717998	0.103531	1
SLC12A7	chr5	1110414	1114018	ENSG00000113504	3605	*	4.6	6.11	15	33.47	42.93	95.66	1.52	0.00459	0.0732	1050498	1112150	-	23	66	TSS	MIR4635	49127	promoter-TSS	0.051346	0.655938	NM_006598	3.184	3.28	3.167	3.903	3.684	3.693	0.216663	0.000353962	0.00148105	3.49777	0.00678101	1
FGF17	chr8	21904882	21910490	ENSG00000158815	5609	*	5.92	6.98	49	71.93	115.32	136.99	1.06	0.00464	0.0736	21899908	21906317	+	4	1369	TTS	DMTN	3394	intron	0.039058	0.595578	NM_001323382, intron 1 of 15	0.047	0.07	0.06	0.145	0.153	0.128	1.92041	7.34385e-05	0.00034986	0.344724	0.526866	1
PRNP	chr20	4666530	4668892	ENSG00000171867	2363	*	7.04	8.05	94	169.49	243.27	288.52	1.01	0.0047	0.0739	4666881	4682236	+	1	830	TSS	PRND	34844	intron	0.069886	0.57663	NM_001080123, intron 1 of 1	58.783	60.193	57.836	62.522	65.49	64.559	0.116822	0.00201356	0.00707728	1.0145	0.290601	1
TMEM189-UBE2V1	chr20	48739971	48748668	ENSG00000124208	8698	*	6.15	7.18	67	75.49	117	173.72	1.03	0.00473	0.0741	48697660	48770174	-	7	25854	TSS	TMEM189	26016	intron	0.017249	0.529378	NR_027889, intron 6 of 6	26.896	27.555	24.268	26.47	26.201	25.064	-0.02846	0.534202	0.702122	0.266179	0.760648	1
MTA2	chr11	62364828	62372763	ENSG00000149480	7936	*	6.61	7.67	67	128.9	186.87	221.17	1.06	0.00488	0.0755	62360685	62369312	-	17	516	TSS	EML3	894	promoter-TSS	0.040333	0.554631	NM_001330292	45.651	44.91	43.866	43.455	44.245	43.139	-0.0437232	0.228636	0.39214	0.0797698	0.874654	1
ARHGEF19	chr1	16531891	16534106	ENSG00000142632	2216	*	5.44	6.53	49	37.74	91.75	92.6	1.09	0.00495	0.0763	16524598	16539104	-	15	6106	TSS	ARHGEF19-AS1	8146	intron	0.066847	0.650113	NM_153213, intron 6 of 15	6.564	6.545	6.687	7.082	6.865	7.019	0.0755222	0.244863	0.411135	0.989851	0.808329	1
SRC	chr20	35969470	35976340	ENSG00000197122	6871	*	5.98	7.23	32	94	154.04	146.17	1.25	0.00502	0.0766	35973087	36033817	+	13	182	TSS	MANBAL	27242	promoter-TSS	0.026641	0.571761	NM_005417	5.635	5.829	5.213	6.416	6.36	6.073	0.151912	0.0084074	0.0252809	0.02906	0.982025	1
ZNF12	chr7	6745370	6746959	ENSG00000164631	1590	*	5.04	6.26	26	39.88	66.5	87.24	1.22	0.00511	0.0774	6728063	6746554	-	5	390	TSS	AC073343.13	2368	5' UTR	0.071159	0.596602	NM_016265, exon 1 of 5	13.11	12.788	12.615	17.492	16.825	16.312	0.364977	9.33414e-17	1.74525e-15	0.46944	0.322599	1
CDC45	chr22	19470501	19472959	ENSG00000093009	2459	*	5.91	7.04	40	80.47	133.84	129.34	1.13	0.0051	0.0774	19466981	19508135	+	19	4749	TSS	UFD1L	4992	intron	0.013838	0.460537	NM_001369291, intron 5 of 18	44.861	47.298	46.803	37.228	40.562	39.778	-0.246344	2.83628e-07	1.93208e-06	0.187542	0.791536	1
ZSWIM4	chr19	13904520	13908293	ENSG00000132003	3774	*	5.25	6.47	27	49.14	74.92	102.55	1.22	0.00515	0.0776	13906273	13943044	+	12	134	TSS	CTD-3252C9.2	980	5' UTR	0.039767	0.57938	NM_001367834, exon 1 of 14	0.744	0.771	0.702	0.946	0.97	0.802	0.471243	0.000331849	0.00139726	0.843358	0.117951	1
PGS1	chr17	76376815	76379166	ENSG00000087157	2352	*	4.9	6.16	22	37.74	70.71	71.94	1.26	0.00518	0.0778	76374720	76420635	+	9	3270	TSS	RP11-806H10.4	7998	intron	0.019574	0.46023	NR_111989, intron 1 of 8	13.229	13.58	12.939	14.679	16.738	15.44	0.209622	0.000634048	0.00251088	1.04151	0.214656	1
RP5-977B1.7	chr20	35105830	35111457	ENSG00000232907	5628	*	5.94	7.04	47	76.2	152.36	110.2	1.09	0.00522	0.078	35136562	35201678	-	4	27918	TTS	DLGAP4	48396	intron	0.010487	0.489959	NM_183006, intron 1 of 6	1.028	1.069	0.721	1.954	0.985	1.23	0.824539	0.00390459	0.0128121	0.0280834	0.992793	1
CD44	chr11	35165366	35170075	ENSG00000026508	4710	*	5.42	6.53	38	47.71	102.69	81.89	1.11	0.00538	0.0799	35160416	35253949	+	17	7304	TSS	RP4-607I7.1	8142	intron	0.01062	0.471225	NM_001001389, intron 1 of 16	23.077	22.002	21.545	30.024	27.944	30.39	0.281126	1.2024e-07	8.68416e-07	0.323033	0.740687	1
KIF21B	chr1	200938332	200944397	ENSG00000116852	6066	*	6.53	7.59	67	118.21	156.57	229.59	1.06	0.00546	0.0805	200938519	200992828	-	34	2846	TTS	MROH3P	5706	3' UTR	0.021768	0.588458	NM_001252100, exon 35 of 35	1.169	1.22	1.057	2.201	2.438	2.368	1.02278	9.98391e-47	1.03716e-44	0.0280834	0.992793	1
NUP210	chr3	13385769	13390714	ENSG00000132182	4946	*	5.22	6.44	26	48.43	74.07	99.49	1.22	0.00547	0.0805	13357736	13461809	-	39	30506	TTS	AC027124.3	113552	intron	0.017799	0.522952	NM_024923, intron 20 of 39	3.511	3.628	3.155	2.664	2.662	2.367	-0.42942	2.66483e-11	3.0181e-10	0.415806	0.804192	1
CALB2	chr16	71408541	71412560	ENSG00000172137	4020	*	4.7	6.01	22	29.91	48.82	80.36	1.32	0.00546	0.0805	71392615	71424339	+	10	13788	TTS	RP11-510M2.1	33792	intron	0.010702	0.489425	NR_027910, intron 3 of 9	60.782	63.029	60.391	32.43	33.464	33.058	-0.912646	1.26248e-101	7.8018e-99	0.2803	0.827141	1
SNX11	chr17	46201533	46205704	ENSG00000002919	4172	*	4.81	6.14	17	39.17	72.39	68.88	1.33	0.0056	0.0815	46180718	46196526	+	7	7092	TTS	SKAP1	7188	Intergenic	0.013909	0.479022		7.438	8.782	8.253	8.163	8.68	8.349	0.00465007	0.942805	0.970012	0.834434	0.307178	1
ARHGEF2	chr1	155918823	155922921	ENSG00000116584	4099	*	5.83	6.86	49	64.8	114.48	117.09	1.02	0.00558	0.0815	155916645	155972355	-	25	4227	TTS	RXFP4	8247	TTS	0.022211	0.54734	NR_106796	14.243	14.923	12.557	14.581	15.561	14.007	0.0826102	0.120282	0.239739	2.14174	0.188225	1
CHRNA4	chr20	61974167	61986918	ENSG00000101204	12752	*	6.4	7.55	50	118.93	161.62	211.99	1.15	0.00561	0.0816	61975420	62009345	-	5	5122	TTS	RP11-261N11.8	10796	intron	0.041412	0.638146	NR_046317, intron 5 of 5	1.323	1.357	1.109	1.492	1.458	1.593	0.250967	0.0103063	0.0302512	0.989851	0.808329	1
TERF2	chr16	69419057	69420769	ENSG00000132604	1713	*	5.22	6.35	42	32.76	88.38	74.23	1.12	0.00572	0.0827	69406171	69442474	-	9	13742	TTS	RP11-343C2.9	29704	promoter-TSS	0.066043	0.557827	NM_005652	6.765	6.306	6.621	6	5.65	6.215	-0.0919094	0.200485	0.355626	0.669256	0.740091	1
SCARNA2	chr1	109640631	109646196	ENSG00000270066	5566	*	5.58	6.8	27	68.37	113.64	109.44	1.23	0.00573	0.0827	109642814	109643241	+	0	172	TTS	RP5-1065J22.4	2742	TTS	0.038102	0.512668	NR_003023	958.513	1043.75	1067.68	1205.49	1424.58	1421.86	0.3899	0.000144499	0.000654882	1.71025	0.0769426	1
SLC29A1	chr6	44189428	44193910	ENSG00000112759	4483	*	5.89	6.9	54	64.8	108.59	130.1	1.01	0.00586	0.0835	44187241	44201888	+	13	4428	TSS	RP1-302G2.5	5696	5' UTR	0.03035	0.586568	NM_001078177, exon 1 of 14	19.747	21.646	18.486	32.041	32.81	29.313	0.63893	1.24936e-31	6.39295e-30	0.195067	0.857143	1
PWP2	chr21	45531671	45569209	ENSG00000241945	37539	*	10.07	11.1	790	1364.45	2033.68	2358.67	1.03	0.00593	0.0841	45527170	45551063	+	20	623	TTS	C21orf33	3046	intron	0.032501	0.583862	NM_005049, intron 20 of 20	34.932	36.902	35.334	31.306	33.75	32.876	-0.153278	0.000228207	0.000994037	1.33395	0.447607	1
FASTK	chr7	150772701	150781529	ENSG00000164896	8829	*	6.27	7.37	48	106.11	165.83	164.54	1.1	0.00613	0.0856	150773715	150777953	-	9	838	TSS	TMUB1	1051	intron	0.046902	0.628002	NM_001258461, intron 1 of 9	6.75	7.45	7.279	6.702	7.307	6.599	-0.0948775	0.198116	0.352488	1.87057	0.388681	1
KIF1A	chr2	241716690	241725048	ENSG00000130294	8359	*	6.3	7.45	44	113.23	164.14	185.97	1.15	0.00616	0.0856	241653182	241759725	-	49	38856	TSS	AQP12A	82969	intron	0.04212	0.623116	NM_004321, intron 10 of 46	9.528	9.488	8.236	7.782	8.711	8.301	-0.259543	3.08197e-06	1.80682e-05	0.43071	0.796047	1
SRC	chr20	36015501	36017974	ENSG00000197122	2474	*	4.89	6.11	23	36.32	64.82	73.47	1.22	0.00633	0.0872	35973087	36033817	+	13	17080	TTS	RPL7AP14	56396	intron	0.019822	0.583097	NM_198291, intron 5 of 13	5.635	5.829	5.213	6.416	6.36	6.073	0.151912	0.0084074	0.0252809	0.02906	0.982025	1
SUB1	chr5	32590434	32594309	ENSG00000113387	3876	*	5.78	6.82	49	60.53	133	93.37	1.05	0.00643	0.0879	32531738	32601429	+	5	9058	TTS	CTD-2004A9.1	54298	intron	0.013165	0.416	NM_006713, intron 3 of 4	224.674	223.947	238.47	239.88	240.05	248.999	0.00239091	0.961052	0.979876	0.142325	0.875784	1
CCDC130	chr19	13860915	13870384	ENSG00000104957	9470	*	6.45	7.56	51	123.91	196.13	182.14	1.11	0.00654	0.089	13842573	13874110	+	10	8460	TTS	MRI1	9696	intron	0.021969	0.51959	NM_001320569, intron 2 of 8	4.055	4.051	4.005	3.863	3.889	3.68	-0.10197	0.283586	0.457599	0.913959	0.0935659	1
PDE8A	chr15	85523437	85526847	ENSG00000073417	3411	*	6.07	7.09	51	83.32	126.26	146.17	1.02	0.00687	0.0907	85523670	85682376	+	22	1472	TSS	SLC28A1	6266	promoter-TSS	0.086536	0.614663	NM_173454	12.466	11.59	11.489	10.899	10.037	9.322	-0.242827	1.96721e-06	1.18856e-05	0.480628	0.772958	1
CYS1	chr2	10196268	10202510	ENSG00000205795	6243	*	5.3	6.38	37	42.02	85.02	81.12	1.07	0.0071	0.0928	10196906	10220538	-	2	2483	TTS	RP11-254F7.3	4396	intron	0.028361	0.563121	NM_001037160, intron 2 of 2	1.644	1.787	1.734	2.827	3.059	3.136	0.795638	2.33634e-16	4.27223e-15	1.44225	0.100625	1
NCS1	chr9	132952521	132963129	ENSG00000107130	10609	*	6.81	7.82	86	138.15	171.72	279.34	1.01	0.00714	0.093	132934856	132999583	+	7	22969	TSS	AL360004.1	51327	intron	0.023758	0.576357	NM_014286, intron 1 of 7	17.262	18.127	17.3	18.948	16.932	17.644	-0.0796832	0.120014	0.239302	0.0488755	0.974625	1
CSNK1E	chr22	38792731	38795902	ENSG00000213923	3172	*	5.85	6.93	40	75.49	117.85	125.51	1.08	0.00716	0.0931	38687372	38794527	-	14	210	TSS	RP3-449O17.1	604	intron	0.073817	0.599495	NR_002821, intron 1 of 4	36.725	40.725	33.331	36.127	34.508	35.232	-0.175813	0.000147775	0.000668578	0.857767	0.53552	1
PSMA7	chr20	60709473	60725761	ENSG00000101182	16289	*	9.69	10.7	569	1083.87	1569.03	1757.14	1.01	0.00717	0.0931	60711790	60718486	-	6	869	TSS	SS18L1	1204	intron	0.037208	0.547213	NM_002792, intron 1 of 6	312.429	342.778	329.039	267.677	288.192	290.73	-0.22295	1.34074e-06	8.31102e-06	0.402614	0.58723	1
WNT6	chr2	219715285	219719137	ENSG00000115596	3853	*	5	6.22	22	42.02	69.87	78.83	1.22	0.00729	0.0938	219724543	219738955	+	3	7332	TSS	AC009974.11	10423	Intergenic	0.01584	0.497144		1.23	1.466	1.409	1.84	1.729	2.05	0.443793	0.00201155	0.00707136	1.00854	0.322437	1
PRR5L	chr11	36475131	36478465	ENSG00000135362	3335	*	5.39	6.47	35	49.14	94.28	83.42	1.08	0.00745	0.0945	36317837	36485194	+	9	8396	TTS	RP11-219O3.2	29126	intron	0.019502	0.556389	NM_024841, intron 9 of 9	4.498	4.744	4.434	4.823	5.338	5.071	0.184655	0.00623258	0.0194147	0.989851	0.808329	1
ESPNP	chr1	17025503	17029753	ENSG00000268869	4251	*	5.18	6.47	20	52.7	70.71	107.14	1.29	0.00751	0.095	17017712	17046652	-	10	9916	TTS	EIF1AXP1	15078	intron	0.056719	0.679294	NR_026567, intron 6 of 10	0.295	0.432	0.35	0.463	0.536	0.962	0.777921	0.0121772	0.0349718	0.0720186	0.97505	1
CWC25	chr17	36977750	36981529	ENSG00000108296	3780	*	5.28	6.41	30	47.71	95.12	75	1.13	0.00758	0.0953	36956686	36981734	-	10	2094	TSS	MIR4727	2450	intron	0.025146	0.504366	NM_017748, intron 1 of 9	6.144	6.35	6.611	5.796	6.113	5.936	-0.0714706	0.301103	0.478151	1.06193	0.0742696	1
STEAP3	chr2	119980481	119984503	ENSG00000115107	4023	*	6.46	7.5	57	118.93	168.35	193.62	1.04	0.00774	0.0959	119981383	120023228	+	5	1109	TSS	STEAP3-AS1	19505	intron	0.036309	0.593983	NM_138637, intron 1 of 5	13.227	13.081	11.807	24.279	23.518	21.024	0.777439	5.11462e-48	5.62865e-46	0.943673	0.314937	1
ETV3	chr1	157106913	157109111	ENSG00000117036	2199	*	5.55	6.58	42	51.99	96.8	94.13	1.02	0.0078	0.0963	157090982	157108159	-	4	147	TSS	CYCSP52	9549	intron	0.059172	0.596906	NM_001145312, intron 1 of 4	5.708	5.874	5.319	5.297	5.55	5.424	-0.0648206	0.228002	0.391414	0.335883	0.568725	1
TGM2	chr20	36759782	36765425	ENSG00000198959	5644	*	5.68	6.7	42	60.53	106.06	102.55	1.02	0.00783	0.0965	36756862	36793774	-	12	5742	TTS	RN7SL237P	35502	intron	0.019497	0.549708	NM_001323317, intron 9 of 11	18.387	18.84	15.196	24.55	23.377	21.417	0.389522	1.17767e-10	1.2487e-09	1.43515	0.190668	1
CSRP1	chr1	201460848	201463911	ENSG00000159176	3064	*	5.34	6.39	38	42.73	90.07	78.06	1.06	0.00788	0.0969	201452657	201478584	-	6	9722	TTS	RP11-134G8.7	13988	intron	0.010777	0.534117	NM_004078, intron 2 of 5	100.711	100.872	93.734	76.065	74.826	70.735	-0.413914	5.74121e-26	2.15864e-24	0.275454	0.720474	1
TNIP1	chr5	150455043	150458475	ENSG00000145901	3433	*	5.73	6.75	43	63.38	106.06	109.44	1.02	0.00798	0.0973	150409509	150466719	-	17	9960	TSS	ANXA6	23906	intron	0.012241	0.504953	NM_001252390, intron 1 of 17	19.178	20.257	18.666	16.146	18.636	17.389	-0.173546	0.00069665	0.00273764	1.22789	0.397774	1
POU3F1	chr1	38499642	38505806	ENSG00000185668	6165	*	5.49	6.68	26	64.09	102.69	101.79	1.18	0.00807	0.0979	38509522	38512450	-	0	6798	TTS	RP5-884C9.2	10372	Intergenic	0.012818	0.515899		0	0	0.005	0.006	0.008	0	1.62221	0.486792	1	0.83736	0.75978	1
RP11-96D1.7	chr16	68291407	68297175	ENSG00000260441	5769	*	5.09	6.3	21	47	77.44	80.36	1.21	0.00838	0.0994	68290064	68294346	-	2	55	TSS	PLA2G15	670	3' UTR	0.015259	0.554265	NM_012320, exon 6 of 6	2.071	2.096	2.04	3.063	3.277	3.059	0.590281	0.00429457	0.0139208	0.846026	0.427183	1
LANCL2	chr7	55431842	55435663	ENSG00000132434	3822	*	6.03	7.07	52	79.05	162.46	105.61	1.03	0.00842	0.0997	55433140	55501435	+	9	612	TSS	RP11-775L16.1	21102	exon	0.053141	0.524993	NM_018697, exon 1 of 9	13.836	12.794	12.775	15.427	15.389	15.57	0.0988959	0.0559801	0.128972	0.874454	0.331906	1

## Sheet: siXRN2_TSS
Gene	chr	start	end	Ensembl	width	strand	Conc_siCTL	Conc_siXRN2	siCTL_A	siCTL_B	siXRN2_A	siXRN2_B	XRN2_vs_CTL_Fold	XRN2_vs_CTL_p.value	XRN2_vs_CTL_FDR	start_gene	end_gene	strand_gene	introns_gene	Distance_gene	Distance_type	Neighbor	Distance_neighbor	Annotation	CpG%	GC%	Detail	CTL.1.FPKM.RNAseq	CTL.2.FPKM.RNAseq	CTL.3.FPKM.RNAseq	XRN2.1.FPKM.RNAseq	XRN2.2.FPKM.RNAseq	XRN2.3.FPKM.RNAseq	XRN2_vs_CTL_Fold.RNAseq	XRN2_vs_CTL_p.value.RNAseq	XRN2_vs_CTL_FDR.RNAseq	Intergenic_siXRN2_TSS_LFC	Intergenic_siXRN2_TSS_Pvalue	Intergenic_siXRN2_TSS_FDR
AC099522.1	chr5	72742549	72745183	ENSG00000183900	2635	*	4.11	5.62	14	20.65	47.03	51.31	1.5	0.0038	0.0836	72742082	72744352	-	1	486	TSS	FOXD1	486	exon	0.119256	0.701215	NM_004472, exon 1 of 2	25.978	28.705	30.872	108.746	93.706	90.67	1.79443	1.04617e-65	8.94096e-64	1.75445	1.08956e-68	2.9222e-65
CYP24A1	chr20	52787474	52791483	ENSG00000019186	4010	*	7.19	8.2	143	148.84	247.13	339.44	1.01	0.00286	0.0728	52769987	52790512	-	11	1034	TSS	PFDN4	35154	exon	0.041168	0.541033	NM_001128915, exon 2 of 11	18.478	18.777	18.78	17.152	16.567	17.916	-0.0597245	0.231211	0.408968	0.658272	1.01058e-15	1.78706e-13
MIR5702	chr2	227517485	227520774	ENSG00000263363	3290	*	5.28	6.46	43	34.89	106.03	69.47	1.17	0.00546	0.0988	227523425	227523509	-	0	4296	TTS	IRS1	76902	Intergenic	0.003345	0.421405		0.081	0.268	0.247	0.276	0.549	0.19	0.414957	0.752612	1	1.84275	1.65889e-13	2.26228e-11
CTD-2561B21.7	chr17	78962180	78979722	ENSG00000263218	17543	*	9.61	10.86	577	986.31	1583.2	2135.29	1.25	0.00166	0.0554	78973308	78973930	-	1	2357	TTS	CHMP6	2508	intron	0.043612	0.600502	NM_024591, intron 5 of 7	8.56	7.978	8.937	10.486	10.069	8.792	0.222725	0.116879	0.240201	0.870479	4.88938e-13	6.61175e-11
PMEPA1	chr20	56286402	56290939	ENSG00000124225	4538	*	5.23	6.81	20	54.83	102.04	123.14	1.59	0.000699	0.0376	56223453	56286541	-	4	2130	TSS	ZBP1	93038	TTS	0.020062	0.54309	NR_131157	42.398	40.738	37.232	58.4	53.555	51.139	0.302963	4.42554e-10	3.58131e-09	1.70978	3.46172e-10	3.22e-08
RNASEH1P1	chr17	20813393	20814851	ENSG00000265790	1459	*	3.37	5.56	5	15.67	43.05	51.31	2.19	0.000368	0.0275	20805251	20805993	-	0	8129	TSS	RP11-344E13.3	42313	intron	0.013727	0.377229	NR_160710, intron 3 of 4	15.368	14.252	14.065	19.86	18.903	19.004	0.423074	1.468e-09	1.12928e-08	0.843571	8.97991e-09	6.88118e-07
HIST1H2BJ	chr6	27092403	27095740	ENSG00000124635	3338	*	5.16	6.88	35	36.32	133.13	102.62	1.72	1.41e-05	0.0048	27093675	27100529	-	2	396	TTS	RP1-86C11.7	3072	Intergenic	0.014688	0.413845		868.773	838.403	888.491	906.613	860.539	896.815	0.0581368	0.153639	0.298938	0.508952	6.85645e-08	4.67517e-06
MICAL2	chr11	12122132	12126031	ENSG00000133816	3900	*	5.11	6.34	32	37.03	74.14	87.62	1.23	0.00333	0.0785	12115542	12284466	+	27	8540	TSS	RP13-631K18.5	13094	Intergenic	0.008209	0.471916		21.896	22.48	18.992	47.262	45.389	42.486	1.1754	3.82474e-177	2.33076e-174	1.05614	2.96666e-07	1.70498e-05
RP11-473I1.6	chr16	9142387	9148558	ENSG00000261392	6172	*	6.55	7.96	65	122.49	227.2	269.18	1.4	0.000244	0.0225	9162410	9166269	+	2	16938	TSS	C16orf72	40032	Intergenic	0.018476	0.473505		0.206	0.336	0.228	0.153	0.081	0.221	-0.703524	0.222696	0.397492	1.10934	3.15087e-07	1.79165e-05
PTTG1IP	chr21	46264844	46268143	ENSG00000183255	3300	*	5.37	6.61	43	39.88	89.28	106.57	1.24	0.00166	0.0554	46269499	46293752	-	5	3006	TTS	SUMO3	27800	Intergenic	0.03305	0.571385		74.136	75.723	72.81	108.163	104.085	102.505	0.53117	1.93512e-59	1.39091e-57	0.676782	5.43127e-05	0.00195964
LTBP2	chr14	75064207	75070520	ENSG00000119681	6314	*	5.6	7.46	25	71.93	177.77	175.24	1.86	3.25e-05	0.00748	74964872	75079034	-	35	11670	TSS	CTD-2207P18.2	14032	intron	0.016318	0.536037	NM_000428, intron 2 of 35	26.651	28.539	25.294	39.371	39.173	37.618	0.50306	1.33295e-37	4.80893e-36	0.485426	6.07583e-05	0.00212955
LTBP2	chr14	75057736	75062741	ENSG00000119681	5006	*	5.4	7.12	27	57.68	117.19	160.25	1.71	7.99e-05	0.0125	74964872	75079034	-	35	18796	TSS	CTD-2207P18.2	21156	intron	0.015987	0.517882	NM_000428, intron 2 of 35	26.651	28.539	25.294	39.371	39.173	37.618	0.50306	1.33295e-37	4.80893e-36	0.485426	6.07583e-05	0.00212955
LTBP2	chr14	74966315	74978789	ENSG00000119681	12475	*	7.54	8.65	166	207.23	349.17	452.32	1.1	0.00103	0.0462	74964872	75079034	-	35	7680	TTS	ISCA2	8743	intron	0.019963	0.569024	NM_000428, intron 28 of 35	26.651	28.539	25.294	39.371	39.173	37.618	0.50306	1.33295e-37	4.80893e-36	0.485426	6.07583e-05	0.00212955
LTBP2	chr14	75075735	75083154	ENSG00000119681	7420	*	7.35	8.46	149	176.61	293.36	411.27	1.11	0.00111	0.0477	74964872	75079034	-	35	410	TSS	CTD-2207P18.2	1950	promoter-TSS	0.039633	0.567732	NM_000428	26.651	28.539	25.294	39.371	39.173	37.618	0.50306	1.33295e-37	4.80893e-36	0.485426	6.07583e-05	0.00212955
CNNM3	chr2	97480974	97487738	ENSG00000168763	6765	*	6.65	7.67	86	115.37	185.74	222.61	1.02	0.00366	0.0824	97481981	97499648	+	7	2375	TSS	RP11-353K11.1	4962	intron	0.047316	0.565642	NM_199078, intron 1 of 6	4.103	4.427	4.066	5.13	4.625	4.463	0.195611	0.00330867	0.0107336	0.458445	0.00021621	0.00658949
SLFN5	chr17	33568822	33572441	ENSG00000166750	3620	*	7.32	8.33	140	179.46	293.36	348.12	1.01	0.00261	0.0694	33570054	33600674	+	4	578	TSS	RP11-799D4.4	650	intron	0.035655	0.522796	NM_144975, intron 1 of 4	7.764	8.418	7.647	12.175	11.986	11.057	0.601717	6.21483e-43	2.74353e-41	0.621017	0.000336237	0.00983768
SLFN5	chr17	33591514	33593974	ENSG00000166750	2461	*	4.19	6.05	20	16.38	74.14	58.41	1.87	9.08e-05	0.0128	33570054	33600674	+	4	7930	TTS	RP11-799D4.4	22762	exon	0.015453	0.427642	NM_144975, exon 5 of 5	7.764	8.418	7.647	12.175	11.986	11.057	0.601717	6.21483e-43	2.74353e-41	0.621017	0.000336237	0.00983768
HIST1H4D	chr6	26187522	26190138	ENSG00000188987	2617	*	3.73	5.97	13	13.53	77.33	48.15	2.24	1.83e-05	0.00521	26188937	26189304	-	0	107	TTS	HIST1H2BE	4376	TTS	0.030593	0.451835	NM_003539	20.371	19.392	20.414	13.486	13.732	14.474	-0.50964	9.86325e-08	6.2342e-07	0.921529	0.000684866	0.0182465
RP11-15A1.3	chr19	44397835	44402805	ENSG00000267058	4971	*	6.38	7.74	87	79.05	248.72	178.4	1.36	0.000118	0.015	44395955	44405957	-	2	4365	TTS	ZNF404	5217	intron	0.006641	0.396781	NR_038334, intron 2 of 2	23.157	25.925	23.434	54.493	52.552	50.417	1.13823	1.28251e-103	2.46242e-101	0.669979	0.000848621	0.0195086
MSH4	chr1	76260292	76264132	ENSG00000057468	3841	*	4.61	6.59	16	32.76	104.43	87.62	1.98	1.68e-05	0.00505	76262566	76378923	+	19	354	TSS	RABGGTB	1448	promoter-TSS	0.019015	0.447917	NM_002440	0.081	0.06	0.053	0.152	0.113	0.144	1.07325	0.00681002	0.0205488	0.821328	0.000884071	0.019981
RPLP1	chr15	69744234	69749882	ENSG00000137818	5649	*	7.9	8.97	204	272.75	515.78	487.84	1.07	0.00112	0.0477	69745122	69748255	+	3	1197	TTS	RP11-253M7.4	3802	intron	0.029396	0.470963	NM_001003, intron 2 of 3	1139.03	1086.27	1038.12	1349.37	1262.48	1197.5	0.246715	6.25071e-10	4.98918e-09	1.63156	0.00146501	0.0317295
RP5-1057J7.6	chr1	23603769	23606192	ENSG00000261326	2424	*	4.19	5.63	23	13.53	49.43	49.73	1.44	0.00469	0.0915	23607801	23613245	-	1	2820	TTS	HNRNPR	26200	Intergenic	0.00578	0.413124		0.617	0.562	0.609	0.938	0.845	0.895	0.60117	1.59897e-07	9.85106e-07	0.665744	0.00689712	0.0988321
SLC27A4	chr9	131121809	131128932	ENSG00000167114	7124	*	8.36	9.42	251	406.63	586.73	787.02	1.06	0.00353	0.0808	131103006	131123749	+	12	1622	TTS	URM1	8226	intron	0.024431	0.553699	NR_031672, intron 2 of 2	13.612	14.213	12.873	16.651	16.736	15.493	0.265356	2.99757e-08	2.01458e-07	1.55367	0.00902525	0.120928
DNAJB6	chr7	157223619	157225193	ENSG00000105993	1575	*	3.16	5.55	5	12.82	39.86	53.68	2.39	0.000114	0.0148	157129659	157210133	+	9	14273	TTS	AC006372.4	34518	Intergenic	0.034965	0.605464		37.397	37.066	36.947	45.663	44.263	46.795	0.209221	3.44816e-07	2.0509e-06	1.04551	0.00919734	0.121713
DNAJB6	chr7	157191699	157194732	ENSG00000105993	3034	*	3.95	5.82	6	24.92	40.66	72.62	1.87	0.00229	0.0654	157129659	157210133	+	9	16918	TTS	AC006372.4	65708	intron	0.03562	0.542697	NM_058246, intron 8 of 9	37.397	37.066	36.947	45.663	44.263	46.795	0.209221	3.44816e-07	2.0509e-06	1.04551	0.00919734	0.121713
FBLN1	chr22	45957704	45962734	ENSG00000077942	5031	*	5.34	6.54	36	44.86	82.91	102.62	1.2	0.00324	0.0781	45898718	45997014	+	19	36795	TTS	CTA-941F9.9	40092	TTS	0.02247	0.552684	NM_001996	14.842	16.206	14.9	16.058	15.719	14.548	-0.0440536	0.418547	0.61963	0.815725	0.0181549	0.191389
FIGN	chr2	164591497	164593752	ENSG00000182263	2256	*	3.56	5.69	5	18.52	52.61	50.52	2.13	0.000415	0.0296	164449905	164592522	-	2	102	TSS	AC092684.1	13458	promoter-TSS	0.055901	0.535698	NM_018086	1.971	2.058	2.185	3.66	3.065	3.072	0.65011	9.0938e-23	1.72825e-21	0.768017	0.0183393	0.192168
XXbac-B135H6.15	chr22	21310169	21313404	ENSG00000237476	3236	*	4.02	5.89	11	21.36	46.24	72.62	1.88	0.000461	0.031	21311379	21318967	+	1	408	TSS	RN7SL389P	2072	intron	0.041435	0.592581	NR_110537, intron 1 of 1	0.049	0.098	0.03	0.079	0.033	0.035	-0.169976	0.870813	0.939382	1.37008	0.0193123	0.195649
ZNF70	chr22	24082856	24086846	ENSG00000187792	3991	*	4.16	5.78	8	27.77	53.41	56.84	1.62	0.00451	0.0899	24083768	24093279	-	1	1083	TTS	LL22NC03-N27C7.1	3375	3' UTR	0.017548	0.529574	NM_021916, exon 2 of 2	4.713	4.895	4.152	4.318	3.922	4.013	-0.145596	0.0276985	0.0714498	0.873985	0.0211825	0.208101
MAN1A2	chr1	117908748	117911315	ENSG00000198162	2568	*	6.14	7.33	51	89.73	161.03	161.82	1.2	0.00193	0.0604	117910070	118071494	+	12	38	TSS	RP11-188D8.1	1936	promoter-TSS	0.071317	0.58434	NM_006699	24.767	24.755	24.061	24.24	22.966	23.942	0.00992894	0.804796	0.90345	0.2522	0.023208	0.222012
MRC2	chr17	60701778	60707700	ENSG00000011028	5923	*	9.13	10.24	413	710	1071.41	1342.75	1.1	0.00357	0.0811	60704761	60770958	+	29	22	TSS	TLK2	13714	promoter-TSS	0.03952	0.585444	NM_006039	61.928	65.278	58.666	52.747	52.734	50.692	-0.239623	9.51318e-11	8.24084e-10	0.346673	0.0235554	0.224292
PIGZ	chr3	196692011	196697948	ENSG00000119227	5938	*	4.91	6.85	14	46.29	91.68	139.72	1.94	0.000117	0.015	196673213	196695704	-	2	724	TSS	AC011322.1	15780	intron	0.066375	0.618326	NM_025163, intron 1 of 2	0.16	0.254	0.071	0.251	0.238	0.247	0.511763	0.284226	0.476094	0.871329	0.0242713	0.226814
AC006538.1	chr19	2725562	2730251	ENSG00000261342	4690	*	5.04	7.02	20	45.58	75.73	183.14	1.98	9.01e-05	0.0128	2727740	2729325	-	0	166	TTS	AC006538.4	10140	Intergenic	0.033276	0.588185		2.073	1.85	1.664	3.488	2.564	2.509	0.635719	2.68565e-06	1.43371e-05	0.292358	0.0263111	0.236667
NEAT1	chr11	65209185	65220921	ENSG00000245532	11737	*	8.54	9.7	255	491.37	738.19	928.32	1.16	0.00267	0.0702	65190268	65213011	+	1	2042	TTS	AP000769.1	7674	Intergenic	0.024968	0.562031		14.691	14.942	13.942	20.085	20.536	19.046	0.24194	1.54556e-09	1.18666e-08	0.485752	0.0271729	0.24145
RP13-638C3.4	chr17	80553273	80564512	ENSG00000261845	11240	*	7.83	9.1	183	272.75	464.76	629.93	1.26	0.00036	0.0272	80560864	80562054	-	0	1972	TTS	FOXK2	3590	intron	0.031945	0.534033	NM_004514, intron 8 of 8	5.528	5.272	4.888	4.184	3.965	4.091	-0.337375	0.000634336	0.00238201	0.737398	0.0290193	0.252694
CLIC3	chr9	139886529	139898871	ENSG00000169583	12343	*	8.63	10.19	206	586.8	978.14	1360.9	1.56	0.000623	0.0367	139889086	139891255	-	5	1445	TSS	C9orf142	4272	Intergenic	0.040029	0.597148		1.393	1.326	1.267	0.699	0.723	0.64	-0.832781	0.000404524	0.0015732	0.861146	0.0344607	0.283798
TMEM101	chr17	42091221	42094213	ENSG00000091947	2993	*	4.39	5.8	19	22.79	55.8	55.26	1.41	0.00342	0.0792	42088555	42100519	-	4	4162	TTS	NAGS	6289	promoter-TSS	0.032096	0.509358	NM_032376	21.403	20.775	22.477	22.253	22.676	23.933	0.114661	0.0490893	0.116695	0.524594	0.0346195	0.284669
ZNF696	chr8	144371214	144383370	ENSG00000185730	12157	*	8.59	9.88	279	494.22	806.75	1082.25	1.29	0.000701	0.0376	144373558	144380231	+	3	2939	TTS	RP13-582O9.7	4501	intron	0.04492	0.563425	NM_030895, intron 2 of 2	5.906	6.411	5.968	6.726	7.05	7.008	0.206963	0.000962175	0.00349284	0.424068	0.036374	0.295175
MAPK1	chr22	22100169	22102562	ENSG00000100030	2394	*	3.66	5.39	11	14.24	37.47	46.57	1.74	0.00219	0.0637	22108788	22221919	-	8	7422	TTS	YPEL1	11242	Intergenic	0.016722	0.474718		54.921	53.787	51.077	55.629	48.505	47.245	-0.137907	0.000886441	0.00324142	0.617399	0.0398767	0.313481
OSMR	chr5	38890830	38893580	ENSG00000145623	2751	*	5.74	6.97	46	60.53	130.74	119.99	1.23	0.00112	0.0477	38846100	38935743	+	17	43538	TTS	RICTOR	45815	intron	0.008367	0.491273	NM_003999, intron 7 of 17	5.823	5.231	4.988	9.04	7.945	7.768	0.645449	7.6855e-27	1.7864e-25	0.574533	0.0406297	0.314787
OSMR	chr5	38906793	38914322	ENSG00000145623	7530	*	6.31	7.95	63	95.43	235.97	258.13	1.64	4.52e-06	0.00241	38846100	38935743	+	17	25186	TTS	RICTOR	27462	intron	0.006509	0.417054	NM_003999, intron 9 of 17	5.823	5.231	4.988	9.04	7.945	7.768	0.645449	7.6855e-27	1.7864e-25	0.574533	0.0406297	0.314787
ASAP1	chr8	131068117	131072227	ENSG00000153317	4111	*	6.81	8.01	90	133.88	255.1	259.71	1.2	0.000584	0.0354	131065087	131455906	-	29	5085	TTS	RNU6-1255P	11614	intron	0.014602	0.46983	NM_018482, intron 29 of 29	8.201	8.345	7.156	10.377	9.246	9.444	0.169513	0.0159336	0.0439194	1.3328	0.0405028	0.314787
OSMR	chr5	38925776	38929422	ENSG00000145623	3647	*	5.55	6.65	39	54.83	100.44	101.04	1.1	0.00556	0.0994	38846100	38935743	+	17	8144	TTS	RICTOR	10421	intron	0.005761	0.440483	NM_003999, intron 15 of 17	5.823	5.231	4.988	9.04	7.945	7.768	0.645449	7.6855e-27	1.7864e-25	0.574533	0.0406297	0.314787
ZC3HAV1L	chr7	138718876	138721576	ENSG00000146858	2701	*	4.99	6.21	28	35.61	66.17	82.1	1.22	0.005	0.0951	138710451	138720775	-	4	549	TSS	ZC3HAV1	8039	intron	0.057429	0.577778	NM_080660, intron 1 of 4	4.973	5.181	4.801	3.619	3.539	3.769	-0.430903	5.88928e-07	3.42578e-06	0.513244	0.0401634	0.314787
OSMR	chr5	38887314	38888935	ENSG00000145623	1622	*	4.42	5.97	20	22.79	68.56	56.84	1.55	0.00096	0.045	38846100	38935743	+	17	42024	TSS	CTD-2127H9.1	42254	intron	0.011111	0.383714	NM_003999, intron 7 of 17	5.823	5.231	4.988	9.04	7.945	7.768	0.645449	7.6855e-27	1.7864e-25	0.574533	0.0406297	0.314787
CTD-2302E22.5	chr14	64053668	64058522	ENSG00000270878	4855	*	5.84	7	40	74.77	126.75	128.67	1.15	0.00451	0.0899	64060748	64062009	-	0	4653	TTS	WDR89	7661	Intergenic	0.017515	0.458179		0.653	0.593	0.455	0.97	1.332	1.075	1.00598	1.2588e-05	6.13681e-05	0.463407	0.0428405	0.326634
FAM83E	chr19	49102002	49105838	ENSG00000105523	3837	*	4.82	7.04	21	35.61	114	148.4	2.21	1.83e-07	0.00031	49104066	49116819	-	4	146	TTS	SULT2B1	1238	TTS	0.02764	0.596455	NM_017708	0.244	0.247	0.2	0.51	0.59	0.407	1.15606	2.79013e-05	0.000129943	0.582272	0.0431894	0.328452
CDH4	chr20	60515521	60526290	ENSG00000179242	10770	*	6.79	8.31	94	126.76	253.5	381.27	1.52	2.51e-05	0.00643	59827481	60515673	+	15	5232	TTS	MIR1257	7696	Intergenic	0.062686	0.633021		6.477	6.872	5.948	12.475	11.927	10.742	0.886045	4.09744e-63	3.22639e-61	0.629982	0.0468521	0.343655
CDH4	chr20	60498015	60511406	ENSG00000179242	13392	*	7.2	8.25	122	173.05	233.57	373.38	1.04	0.00488	0.0937	59827481	60515673	+	15	10962	TTS	MIR1257	23890	exon	0.032636	0.588007	NM_001794, exon 13 of 16	6.477	6.872	5.948	12.475	11.927	10.742	0.886045	4.09744e-63	3.22639e-61	0.629982	0.0468521	0.343655
MEF2D	chr1	156431821	156434116	ENSG00000116604	2296	*	4.5	6.01	16	29.2	69.35	59.2	1.51	0.00197	0.0608	156433518	156470620	-	11	550	TTS	RP11-98G7.1	6710	TTS	0.023976	0.528105	NM_005920	3.767	5.001	3.818	5.633	5.173	4.757	0.370971	5.25865e-06	2.70776e-05	0.620588	0.0473976	0.34473
RAB11FIP4	chr17	29714540	29720661	ENSG00000131242	6122	*	6.61	7.73	74	121.78	171.39	252.6	1.11	0.00374	0.0833	29718641	29865236	+	14	1040	TSS	NF1	12906	Intergenic	0.043791	0.608724		3.023	2.43	2.186	2.181	2.681	2	-0.277459	0.00113796	0.00408129	1.80193	0.0503337	0.360789
CDC42P4	chr4	110477938	110479616	ENSG00000249965	1679	*	3.96	5.51	12	19.23	37.47	53.68	1.55	0.00515	0.0967	110476325	110476888	+	0	1889	TTS	CCDC109B	2583	Intergenic	0.0322	0.566746		0.048	0.079	0.036	0.15	0.027	0.182	1.16683	0.250958	0.43476	0.902996	0.0571531	0.387875
C19orf12	chr19	30192872	30196900	ENSG00000131943	4029	*	6.02	7.25	45	84.74	138.71	164.98	1.23	0.00223	0.0646	30191720	30206161	-	3	3166	TTS	PLEKHF1	28522	intron	0.021852	0.505462	NM_001282930, intron 1 of 1	19.27	20.517	19.919	21.351	21.274	20.99	0.103212	0.0265744	0.0689497	0.779664	0.0688755	0.426808
RN7SL66P	chr2	10425593	10427600	ENSG00000264030	2008	*	3.67	5.54	9	16.38	41.45	51.31	1.87	0.000994	0.0458	10420756	10421017	+	0	5580	TTS	HPCAL1	16436	Intergenic	0.025922	0.620827		0.026	0	0.026	0.059	0	0.061	0.186859	0.933067	1	0.868254	0.0707117	0.434642
RN7SL66P	chr2	10420710	10423869	ENSG00000264030	3160	*	4.21	6.26	12	24.92	78.92	74.2	2.05	2.73e-05	0.00666	10420756	10421017	+	0	1272	TTS	HPCAL1	20742	Intergenic	0.01235	0.523267		0.026	0	0.026	0.059	0	0.061	0.186859	0.933067	1	0.868254	0.0707117	0.434642
CLUH	chr17	2588868	2608725	ENSG00000132361	19858	*	9.21	10.56	399	786.91	1248.39	1773.75	1.35	0.00105	0.0464	2592679	2615314	-	25	6118	TTS	RP11-74E22.6	6542	exon	0.042859	0.605781	NM_001366662, exon 14 of 26	18.527	19.17	17.908	27.79	25.338	22.628	0.39719	6.31059e-17	8.49248e-16	0.276652	0.0716099	0.438361
NSMCE4A	chr10	123730448	123735981	ENSG00000107672	5534	*	6.79	7.93	82	139.58	211.25	276.29	1.14	0.0024	0.0667	123716602	123734732	-	10	1518	TSS	TACC2	15494	intron	0.03543	0.508404	NM_001167865, intron 2 of 10	21.198	22.22	22.169	16.634	16.458	15.978	-0.374085	1.50472e-12	1.51075e-11	1.00387	0.0844032	0.472917
ZNF518B	chr4	10457534	10459892	ENSG00000178163	2359	*	6.22	7.37	49	100.41	153.86	177.61	1.15	0.00458	0.0904	10441497	10458984	-	2	271	TSS	RP11-136I13.2	21434	intron	0.077217	0.597964	NM_053042, intron 1 of 2	14.025	13.954	13.907	15.85	15.459	14.466	-0.0124376	0.764307	0.877572	0.523967	0.0853216	0.47327
COL13A1	chr10	71722806	71725493	ENSG00000197467	2688	*	3.36	5.61	7	13.53	43.05	54.47	2.25	0.000117	0.015	71561643	71718904	+	40	5246	TTS	RP11-262I2.2	30232	Intergenic	0.013403	0.5508		7.986	7.87	7.139	19.859	20.398	19.117	1.40301	2.31194e-171	1.35018e-168	1.23742	0.0868042	0.47327
RP3-402G11.26	chr22	50631038	50640580	ENSG00000273253	9543	*	7.91	9.3	186	295.54	477.51	785.44	1.39	0.000261	0.0232	50637518	50638976	-	1	1709	TTS	TRABD	2218	intron	0.05796	0.658353	NR_135275, intron 6 of 9	6.281	6.575	6.762	6.281	6.219	6.07	-0.0608039	0.571852	0.752046	0.705798	0.0938592	0.493589
RP11-15A1.2	chr19	44403899	44408523	ENSG00000267191	4625	*	5.87	7.71	50	66.94	216.83	201.29	1.84	2.9e-07	0.000413	44406152	44430697	+	2	59	TSS	RP11-15A1.3	254	promoter-TSS	0.015358	0.440744	NR_038334	1.084	1.084	0.854	1.895	1.616	1.645	0.792616	0.00287722	0.00947203	0.651561	0.0943636	0.494625
NPAS2	chr2	101434586	101438386	ENSG00000170485	3801	*	4.8	6.38	18	37.74	59.79	107.36	1.58	0.00137	0.0516	101436613	101613291	+	20	127	TSS	AC092168.2	2636	promoter-TSS	0.072124	0.613947	NM_002518	1.862	1.78	2.442	3.24	3.195	2.815	0.562631	8.07573e-06	4.03816e-05	0.662303	0.0983533	0.506605
SMG9	chr19	44229498	44238960	ENSG00000105771	9463	*	8.45	9.47	255	445.8	655.28	763.34	1.02	0.00549	0.0988	44235300	44259142	-	13	1071	TTS	IRGC	10056	3' UTR	0.015326	0.519552	NM_019108, exon 14 of 14	10.355	10.599	9.211	13.012	12.07	11.073	0.282412	3.87837e-06	2.03326e-05	0.364627	0.106302	0.527318
TBC1D23	chr3	100046195	100047724	ENSG00000036054	1530	*	3.68	5.51	5	20.65	46.24	45	1.83	0.00351	0.0806	99979844	100044095	+	18	2864	TTS	NIT2	6584	Intergenic	0.010471	0.408764		20.824	21.511	23.266	27.602	25.389	28.054	0.32508	6.71182e-12	6.42355e-11	0.813709	0.111932	0.535129
EFCAB4B	chr12	3720628	3723428	ENSG00000130038	2801	*	3.7	5.48	11	14.95	31.09	58.41	1.79	0.00219	0.0638	3724493	3862268	-	19	2465	TTS	PRMT8	19680	Intergenic	0.011433	0.4975		7.686	8.181	7.01	7.077	7.101	6.657	-0.112582	0.0714214	0.160565	1.12227	0.11741	0.547639
TAF4	chr20	60536365	60542321	ENSG00000130699	5957	*	4.66	7.06	12	38.46	98.85	168.93	2.41	0.00411	0.0868	60549853	60640866	-	14	10510	TTS	MIR1257	10625	Intergenic	0.030059	0.560611		4.079	3.677	3.243	3.388	2.996	3.465	-0.197166	0.0157019	0.0433479	0.302073	0.119172	0.549036
TAF4	chr20	60638038	60644329	ENSG00000130699	6292	*	7.32	8.62	92	227.17	366.7	419.95	1.3	0.00166	0.0554	60549853	60640866	-	14	318	TSS	hsa-mir-3195	1242	promoter-TSS	0.077583	0.644095	NM_003185	4.079	3.677	3.243	3.388	2.996	3.465	-0.197166	0.0157019	0.0433479	0.302073	0.119172	0.549036
TAF4	chr20	60543085	60549769	ENSG00000130699	6685	*	6.38	8.01	61	106.11	243.14	273.92	1.63	1.16e-05	0.00452	60549853	60640866	-	14	3426	TTS	MIR1257	17709	Intergenic	0.035762	0.529773		4.079	3.677	3.243	3.388	2.996	3.465	-0.197166	0.0157019	0.0433479	0.302073	0.119172	0.549036
RPP25L	chr9	34604545	34615298	ENSG00000164967	10754	*	7.82	9.09	139	311.92	508.6	581.78	1.27	0.00143	0.0524	34610482	34612101	-	1	560	TTS	DCTN3	3626	TTS	0.020461	0.521343	NM_148179	20.091	19.903	19.933	21.438	21.437	21.302	0.118582	0.0397681	0.0973863	1.02334	0.119948	0.550856
CTB-129O4.1	chr5	179720470	179723496	ENSG00000248367	3027	*	3.68	5.64	10	15.67	47.03	52.89	1.96	0.000335	0.0263	179720244	179722253	+	1	270	TTS	MAPK9	2884	Intergenic	0.012562	0.516193		0.36	0.323	0.298	0.901	1.11	1.009	1.57705	0.000453914	0.00175094	0.971348	0.122694	0.554001
RP1-102E24.1	chr12	6525639	6528354	ENSG00000213942	2716	*	5.65	6.8	43	57.68	125.16	97.09	1.14	0.00379	0.0835	6518802	6519179	-	0	7818	TSS	RP1-102E24.9	20666	Intergenic	0.009948	0.457459		0.96	1.024	0.981	0.874	1.232	1.047	0.129988	0.712958	0.851655	0.647651	0.127155	0.557465
RLF	chr1	40703405	40707128	ENSG00000117000	3724	*	6.14	7.16	61	79.76	150.67	135.77	1.03	0.00497	0.0949	40627044	40706593	+	7	1326	TTS	TMCO2	6352	exon	0.007523	0.39162	NM_012421, exon 8 of 8	13.177	13.258	13.416	10.271	9.87	10.087	-0.378165	8.03107e-20	1.29013e-18	1.02255	0.127357	0.557465
PLEKHF1	chr19	30163417	30173885	ENSG00000166289	10469	*	7.05	8.63	87	177.32	318.08	475.21	1.59	7.74e-05	0.0123	30155962	30166364	+	1	2287	TTS	C19orf12	23069	Intergenic	0.026846	0.598204		3.383	3.17	3.364	3.662	3.347	3.442	0.159729	0.0741889	0.165618	0.60896	0.129361	0.563681
SLC16A4	chr1	110931324	110934297	ENSG00000168679	2974	*	4.79	6.27	19	36.32	86.1	67.89	1.48	0.0016	0.0545	110905469	110933704	-	8	894	TSS	LAMTOR5-AS1	7370	intron	0.009421	0.42886	NM_001319220, intron 1 of 6	0.944	0.896	0.816	1.015	0.783	0.832	0.0568001	0.730622	0.863403	0.716277	0.129659	0.564673
HEY1	chr8	80678899	80681568	ENSG00000164683	2670	*	5.1	6.5	23	45.58	76.53	104.99	1.4	0.00203	0.0619	80676244	80680098	-	4	136	TSS	RP11-27N21.3	142	promoter-TSS	0.084333	0.612964	NM_001040708	3.669	3.705	3.584	2.489	2.523	2.516	-0.52016	3.2075e-09	2.38939e-08	0.47464	0.130403	0.566839
RP1-224A6.9	chr1	22429838	22431558	ENSG00000271840	1721	*	3.9	5.52	15	14.95	46.24	45.78	1.62	0.00215	0.0636	22427105	22427853	+	0	2845	TTS	CDC42	11282	Intergenic	0.008144	0.406977		0.34	0.238	0.183	0.297	0.427	0.137	0.233565	0.650078	0.809838	0.446362	0.132796	0.573834
FBXW5	chr9	139833377	139842800	ENSG00000159069	9424	*	8.28	9.86	208	413.75	721.45	1142.24	1.58	0.000104	0.0142	139834886	139839148	-	8	1060	TSS	C8G	1624	intron	0.054341	0.658177	NM_018998, intron 2 of 8	32.543	34.1	32.482	41.376	40.815	39.248	0.306687	1.77126e-15	2.16821e-14	1.02398	0.134054	0.576112
PPAPDC1A	chr10	122215316	122218516	ENSG00000203805	3201	*	5.14	6.79	30	40.59	90.08	131.04	1.65	8.14e-05	0.0126	122216465	122349367	+	6	451	TSS	AC073587.1	6429	intron	0.053454	0.594688	NM_001030059, intron 1 of 6	10.207	9.777	10.017	19.505	19.302	17.801	0.888916	1.95967e-46	9.75727e-45	0.934712	0.134167	0.576112
EMX1	chr2	73142676	73146005	ENSG00000135638	3330	*	5.02	6.43	33	32.05	79.72	92.36	1.4	0.00069	0.0376	73143388	73161457	+	2	952	TSS	SFXN5	24824	promoter-TSS	0.097055	0.690898	NM_004097	0.334	0.335	0.336	0.477	0.414	0.315	-0.404909	0.155001	0.301087	0.981942	0.134375	0.576112
TENM4	chr11	79147862	79152991	ENSG00000149256	5130	*	7.29	8.56	114	199.4	376.27	378.91	1.27	0.000456	0.031	78363875	79151695	-	33	1268	TSS	MIR5579	17156	intron	0.066693	0.615325	NM_001098816, intron 1 of 33	0.909	0.865	0.769	1.567	1.537	1.192	0.60184	4.96987e-12	4.81062e-11	0.645218	0.140141	0.579917
RP11-12J10.3	chr10	126304506	126308004	ENSG00000258539	3499	*	6.23	7.26	66	84.03	136.32	170.51	1.03	0.00462	0.0907	126305648	126480296	-	9	607	TTS	FAM53B	1605	Intergenic	0.032027	0.611206		4.484	4.691	4.522	5.187	5.33	5.147	0.214885	0.000534709	0.00203654	1.07696	0.142486	0.586416
RRP7B	chr22	42949337	42954533	ENSG00000182841	5197	*	4.73	6.19	21	32.05	66.17	79.73	1.46	0.00135	0.0513	42951228	42978044	-	7	707	TTS	SERHL2	2071	intron	0.034071	0.593533	NR_104301, intron 4 of 10	9.076	8.917	7.679	8.172	8.749	8.227	-0.0183843	0.788264	0.893045	0.488449	0.144332	0.587497
ZNF319	chr16	58023933	58031473	ENSG00000166188	7541	*	5.02	7.18	18	47	133.13	157.88	2.16	1.62e-06	0.00113	58028571	58033762	-	1	868	TTS	USB1	5746	TTS	0.02507	0.574138	NM_020807	1.241	1.248	1.14	1.772	1.605	1.303	0.385979	0.000301122	0.00119782	0.412962	0.151362	0.603947
AP000695.6	chr21	37796038	37806840	ENSG00000230479	10803	*	6.87	8.33	66	168.06	330.83	314.97	1.46	0.000456	0.031	37802657	37853368	+	1	1218	TSS	CHAF1B	10126	Intergenic	0.017313	0.508517		0.676	0.64	0.798	1.305	1.169	1.282	0.847525	0.000411808	0.00159997	0.594199	0.152123	0.605483
TUBGCP3	chr13	113152933	113158376	ENSG00000126216	5444	*	5.26	6.74	17	59.82	117.19	97.09	1.48	0.00321	0.0778	113139324	113242481	-	21	16330	TTS	SPACA7	66652	intron	0.015987	0.412089	NM_006322, intron 19 of 21	12.388	12.079	11.761	12.148	11.852	11.146	-0.0453681	0.330393	0.529354	0.411632	0.174246	0.635387
XPO6	chr16	28096871	28099748	ENSG00000169180	2878	*	4.07	5.8	20	13.53	50.22	61.57	1.74	0.000541	0.034	28109315	28223190	-	24	11006	TTS	GSG1L	23480	Intergenic	0.01669	0.535627		38.508	40.23	37.497	39.423	41.002	40	0.0743841	0.0572472	0.133252	0.929507	0.168929	0.635387
ABHD16B	chr20	62488627	62496086	ENSG00000183260	7460	*	6.77	7.8	88	130.32	179.37	267.6	1.03	0.0056	0.0995	62492565	62494341	+	0	208	TSS	C20ORF135	522	promoter-TSS	0.041164	0.602762	NM_080622	1.567	1.489	1.247	1.903	1.835	1.809	0.388082	0.0038688	0.0123632	0.623735	0.185388	0.651795
AC004967.7	chr7	97599398	97604845	ENSG00000243554	5448	*	6.64	7.71	81	118.93	200.09	218.66	1.07	0.00265	0.07	97598316	97601566	-	5	556	TSS	OR7E38P	5736	promoter-TSS	0.029747	0.494951	NR_002822	5.291	5.143	5.624	4.294	4.527	4.676	-0.231423	0.131521	0.264059	1.03773	0.200696	0.674386
ATP2B1	chr12	90100900	90104094	ENSG00000070961	3195	*	4.39	6.12	10	32.05	62.18	77.36	1.73	0.00123	0.0489	89981848	90102608	-	20	111	TSS	LINC00936	238	promoter-TSS	0.096461	0.671259	NR_028138	11.664	10.647	10.024	21.906	21.26	20.963	0.946796	2.00094e-123	5.34193e-121	0.814375	0.201032	0.674943
NOP58	chr2	203172305	203177354	ENSG00000055044	5050	*	4.86	6.49	19	39.17	94.86	84.46	1.62	0.000376	0.028	203130438	203168389	+	14	6440	TTS	SNORD11	16970	Intergenic	0.018027	0.451178		59.791	62.902	63.007	58.947	54.486	58.142	-0.0866106	0.0387656	0.095331	0.323421	0.210588	0.682439
ELMSAN1	chr14	74251370	74255572	ENSG00000156030	4203	*	6.03	7.36	32	98.99	160.23	168.14	1.33	0.00404	0.0859	74181824	74253961	-	11	490	TSS	RP5-1021I20.1	591	promoter-TSS	0.041895	0.530462	NR_109995	8.067	8.545	7.015	8.562	8.29	7.378	0.0138656	0.809234	0.906553	0.286419	0.21483	0.686192
CENPA	chr2	27024462	27029624	ENSG00000115163	5163	*	4.95	6.59	14	47.71	113.2	78.94	1.64	0.00146	0.0527	26987156	27017457	+	5	9586	TTS	SLC35F6	22944	Intergenic	0.012594	0.478303		40.308	37.494	37.011	35.957	34.108	33.731	-0.13441	0.0028731	0.00945956	0.456465	0.244188	0.713738
RNU11	chr1	28975165	28976847	ENSG00000270103	1683	*	4.77	6.19	17	37.74	93.27	52.89	1.42	0.00537	0.098	28975111	28975245	+	0	761	TTS	RP11-442N24__B.1	964	TTS	0.033908	0.471463	NR_146731	5.092	5.408	5.096	4.585	4.789	5.57	-0.0435108	0.871127	0.939606	0.506731	0.250635	0.721764
GRID1	chr10	88123904	88129097	ENSG00000182771	5194	*	6.33	7.52	56	105.4	151.46	214.71	1.18	0.0033	0.0784	87359311	88126235	-	15	266	TSS	AL732479.1	63822	promoter-TSS	0.063174	0.638552	NM_017551	1.883	2.199	1.932	2.009	2.138	1.9	0.0173873	0.852924	0.930526	0.338608	0.253371	0.726654
TBX3	chr12	115109121	115113405	ENSG00000135111	4285	*	5.22	6.68	37	37.74	87.69	116.83	1.45	0.000321	0.0263	115108058	115121969	-	7	3205	TTS	RP4-601P9.2	40352	intron	0.038991	0.53268	NM_016569, intron 7 of 7	4.279	4.151	4.227	4.567	4.695	4.235	0.108729	0.0688445	0.155759	0.721058	0.26495	0.738793
HIST1H4I	chr6	27109589	27111734	ENSG00000198339	2146	*	4.82	6.6	26	30.62	103.63	90.78	1.78	1.94e-05	0.00538	27107075	27108418	+	0	2244	TTS	HIST1H2BK	3958	intron	0.01306	0.410723	NM_080593, intron 1 of 1	101.43	99.074	99.962	78.692	85.066	83.805	-0.257852	2.07914e-08	1.42187e-07	0.302924	0.27	0.743783
ADO	chr10	64563439	64566711	ENSG00000181915	3273	*	6.81	7.94	73	150.97	232.78	259.71	1.14	0.00377	0.0833	64564515	64568238	+	0	560	TSS	RP11-436D10.3	572	exon	0.055029	0.55379	NM_032804, exon 1 of 1	12.208	12.334	12.188	11.669	11.198	10.828	-0.104107	0.02049	0.0547754	0.806131	0.277886	0.752704
C2CD5	chr12	22695313	22698574	ENSG00000111731	3262	*	5.52	6.65	39	52.7	95.66	104.99	1.13	0.00445	0.0897	22601516	22697480	-	27	536	TSS	RP11-359J14.3	29414	intron	0.041411	0.514566	NM_001286177, intron 2 of 26	7.612	7.318	7.047	6.713	6.641	6.577	-0.13021	0.0104208	0.0301212	0.647918	0.28617	0.759223
RNU6-147P	chr20	48581090	48585137	ENSG00000206710	4048	*	4.54	6.86	13	33.47	102.84	130.25	2.33	7.78e-07	0.000721	48588642	48588749	+	0	5528	TSS	KRT18P4	8544	Intergenic	0.012358	0.448975		0	0.14	0	0	0	0	-0.796188	0.845298	1	0.735371	0.295251	0.770294
PSMA5	chr1	109972260	109979105	ENSG00000143106	6846	*	5.66	7.07	36	64.8	128.35	141.3	1.42	0.000439	0.0308	109941652	109968973	-	8	6710	TSS	SYPL2	33566	Intergenic	0.005406	0.432286		155.357	158.066	160.921	136.252	143.721	142.642	-0.145379	0.000959557	0.00348469	0.387986	0.296589	0.771658
SDK2	chr17	71346253	71351984	ENSG00000069188	5732	*	5.44	7.15	24	62.67	122.77	161.03	1.71	0.000159	0.0178	71330522	71640228	-	44	18596	TTS	CDC42EP4	40804	intron	0.02007	0.528878	NM_001144952, intron 40 of 44	3.026	3.178	2.762	3.561	3.26	2.968	0.196857	0.00123982	0.00441218	0.149286	0.297487	0.771767
SDK2	chr17	71361562	71366724	ENSG00000069188	5163	*	4.95	6.67	25	37.03	79.72	123.93	1.72	9.29e-05	0.0129	71330522	71640228	-	44	33621	TTS	CDC42EP4	55829	intron	0.024414	0.561217	NM_001144952, intron 37 of 44	3.026	3.178	2.762	3.561	3.26	2.968	0.196857	0.00123982	0.00441218	0.149286	0.297487	0.771767
SDK2	chr17	71352223	71356169	ENSG00000069188	3947	*	4.56	6.05	20	27.06	56.6	75.78	1.49	0.00147	0.0528	71330522	71640228	-	44	23674	TTS	CDC42EP4	45882	intron	0.0218	0.580081	NM_001144952, intron 40 of 44	3.026	3.178	2.762	3.561	3.26	2.968	0.196857	0.00123982	0.00441218	0.149286	0.297487	0.771767
TRAP1	chr16	3766510	3770358	ENSG00000126602	3849	*	7.29	8.35	110	202.25	313.29	337.86	1.06	0.00422	0.0878	3708037	3767598	-	17	836	TSS	CREBBP	6620	promoter-TSS	0.051729	0.550676	NM_016292	60.034	63.601	56.589	52.176	50.299	48.065	-0.241065	2.00108e-10	1.68047e-09	0.482476	0.303052	0.77805
TRAP1	chr16	3757327	3760670	ENSG00000126602	3344	*	4.59	6.11	16	32.05	68.56	69.47	1.52	0.0016	0.0545	3708037	3767598	-	17	8600	TSS	CREBBP	16056	intron	0.028127	0.480706	NM_016292, intron 1 of 17	60.034	63.601	56.589	52.176	50.299	48.065	-0.241065	2.00108e-10	1.68047e-09	0.482476	0.303052	0.77805
ARL4C	chr2	235403427	235407233	ENSG00000188042	3807	*	6.46	7.81	69	107.53	214.44	235.24	1.35	0.000187	0.0195	235401684	235405697	-	1	367	TSS	AC097713.3	34559	5' UTR	0.07385	0.617183	NM_001282431, exon 1 of 2	14.161	15.27	15.454	14.581	13.549	13.63	-0.0839236	0.0853913	0.186004	0.44222	0.311451	0.781639
UBA52	chr19	18687484	18692879	ENSG00000221983	5396	*	5.79	6.89	61	49.85	121.17	115.25	1.09	0.0033	0.0784	18682669	18688360	+	5	1822	TTS	CRLF1	7152	Intergenic	0.017983	0.485264		303.51	306.354	287.18	331.877	316.711	305.318	0.0821314	0.0247758	0.0648171	0.665004	0.32481	0.789153
KB-1732A1.1	chr8	103836316	103838202	ENSG00000253669	1887	*	5.28	6.52	45	32.76	92.47	90.78	1.24	0.00217	0.0636	103817744	103821794	+	1	15465	TTS	AZIN1	24967	Intergenic	0.008488	0.420467		12.452	13.481	11.776	7.752	6.942	7.026	-0.795066	1.50091e-30	4.11276e-29	0.543868	0.327875	0.792893
SIGMAR1	chr9	34634909	34639212	ENSG00000147955	4304	*	6.49	7.73	70	110.38	193.72	231.29	1.24	0.00074	0.0393	34634718	34637768	-	3	708	TSS	ARID3C	8956	exon	0.0351	0.559145	NM_001282207, exon 3 of 4	35.035	35.111	33.017	42.052	39.671	37.168	0.228255	2.94337e-07	1.76376e-06	0.511416	0.332328	0.79961
AC147651.1	chr7	498881	504039	ENSG00000234471	5159	*	4.62	6.37	12	37.03	78.12	87.62	1.76	0.000553	0.0346	523743	535755	-	2	22283	TTS	PDGFA	35434	Intergenic	0.039364	0.620202		0.016	0	0	0	0.018	0	0.165599	0.958127	1	0.286379	0.340762	0.803899
NADK	chr1	1709246	1717637	ENSG00000008130	8392	*	7.2	8.61	92	202.96	356.34	425.48	1.41	0.000413	0.0295	1682670	1711508	-	13	1934	TSS	GNB1	3286	Intergenic	0.041597	0.580265		14.22	14.341	12.765	17.413	18.149	16.418	0.361951	9.35139e-11	8.11573e-10	0.735434	0.349882	0.806638
CD46	chr1	207963675	207965098	ENSG00000117335	1424	*	4.01	5.62	18	14.24	56.6	41.84	1.61	0.00198	0.061	207925401	207968858	+	13	4472	TTS	C1orf132	10476	intron	0.009142	0.372453	NM_172352, intron 11 of 11	33.305	30.399	33.795	38.662	35.283	35.914	0.12046	0.0113113	0.0323681	0.459929	0.348533	0.806638
CTD-3222D19.2	chr19	16737361	16740276	ENSG00000141979	2916	*	5.17	6.51	27	44.86	76.53	105.78	1.34	0.00217	0.0636	16589877	16739015	-	11	196	TSS	MED26	198	5' UTR	0.075154	0.632247	NM_004831, exon 1 of 3	2.374	2.391	2.107	2.178	2.292	2.048	-0.054772	0.579061	0.756759	0.219634	0.358313	0.806655
HIATL1	chr9	97222869	97229077	ENSG00000148110	6209	*	6.11	7.3	66	71.93	180.96	134.99	1.2	0.00102	0.0462	97136832	97223324	+	11	2649	TTS	RP11-533K9.3	32583	Intergenic	0.00725	0.384021		24.772	25.406	24.625	24.029	24.037	23.178	-0.0975029	0.0255706	0.0666538	0.821131	0.367317	0.813219
PQLC1	chr18	77656949	77666301	ENSG00000122490	9353	*	8.69	9.96	309	516.3	780.44	1210.13	1.27	0.00103	0.0462	77662419	77711664	-	5	794	TTS	KCNG2	1809	TTS	0.037108	0.588644	NM_025078	11.799	12.241	11.594	16.132	18.851	17.361	0.558221	7.77679e-27	1.80612e-25	0.532367	0.385772	0.831037
TTC9C	chr11	62503532	62509583	ENSG00000162222	6052	*	4.83	6.63	17	39.88	93.27	104.2	1.8	0.000106	0.0142	62496010	62506108	+	3	450	TTS	ZBTB3	9232	TTS	0.018017	0.456784	NM_001318812	16.132	15.802	16.348	14.581	14.541	13.227	-0.147481	0.0274492	0.0709337	0.543637	0.390301	0.83373
HNRNPUL2	chr11	62490279	62496498	ENSG00000214753	6220	*	7.32	8.43	105	213.64	295.75	393.11	1.11	0.00464	0.0909	62480101	62494821	-	13	1432	TSS	HNRNPUL2-BSCL2	1468	intron	0.042779	0.505387	NM_001079559, intron 1 of 13	5.077	4.583	5.248	5.117	4.649	4.604	0.0874557	0.121736	0.248616	0.543637	0.390301	0.83373
CSNK1A1	chr5	148868059	148872566	ENSG00000113712	4508	*	6.54	7.7	77	109.67	226.4	188.66	1.15	0.00124	0.0491	148871759	148930960	-	10	1446	TTS	CTB-89H12.4	3564	Intergenic	0.010652	0.39361		85.266	86.007	83.44	85.767	80.895	78.67	-0.0895026	0.00743386	0.0222397	0.306685	0.399069	0.83447
TPRKB	chr2	73954136	73956581	ENSG00000144034	2446	*	4.62	6.02	18	31.33	64.57	65.52	1.4	0.00325	0.0782	73956230	73964462	-	5	872	TTS	RP11-434P11.2	22024	Intergenic	0.011457	0.480982		38.377	39.829	41.622	36.617	38.161	40.136	-0.0342554	0.577436	0.755761	0.345144	0.397459	0.83447
ADRBK2	chr22	26125472	26127103	ENSG00000100077	1632	*	4.23	5.72	14	23.5	57.4	48.15	1.49	0.00376	0.0833	25960815	26125261	+	20	1026	TTS	MYO18B	11832	Intergenic	0.012883	0.4813		21.931	22.654	20.969	23.006	21.744	21.781	-0.033734	0.371345	0.571917	0.277622	0.400816	0.835159
AC007249.3	chr2	10593632	10596867	ENSG00000217258	3236	*	4.92	6.27	20	40.59	74.94	78.94	1.34	0.00378	0.0835	10592444	10595678	+	3	428	TTS	RP11-320M2.1	3796	intron	0.019171	0.552705	NR_110597, intron 4 of 4	0.179	0.35	0.393	0.533	0.452	0.259	0.429603	0.423657	0.624951	0.27807	0.414549	0.839726
SOGA1	chr20	35478772	35495015	ENSG00000149639	16244	*	8.37	9.41	241	422.3	595.49	760.97	1.03	0.00539	0.0981	35405844	35492089	-	14	5196	TSS	RN7SL156P	11608	intron	0.032324	0.569845	NM_080627, intron 1 of 14	4.861	4.747	3.948	3.135	3.484	2.901	-0.466907	3.54105e-16	4.56591e-15	0.351522	0.420729	0.842417
CDC42EP2	chr11	65086426	65097368	ENSG00000149798	10943	*	8.32	9.37	289	348.95	605.06	715.97	1.05	0.0013	0.0503	65082288	65089900	+	1	1997	TTS	DPF2	9327	Intergenic	0.020291	0.509048		5.376	5.877	4.879	6.449	6.389	5.642	0.218723	0.00500595	0.0155849	0.357672	0.418972	0.842417
RP5-886K2.1	chr1	24030585	24035004	ENSG00000203589	4420	*	5.53	6.83	31	61.24	112.4	114.46	1.3	0.00215	0.0636	24032290	24033424	-	0	504	TTS	RPL11	9880	Intergenic	0.017881	0.47771		0.071	0.039	0.054	0.128	0.154	0.195	1.53807	0.0188079	0.050809	0.455388	0.424966	0.842417
SNX6	chr14	35023595	35034138	ENSG00000129515	10544	*	6.59	7.91	53	140.29	255.9	224.19	1.31	0.00223	0.0646	35030299	35099315	-	14	1432	TTS	RP11-671J11.4	1600	Intergenic	0.033675	0.487432		41.534	42.466	45.99	48.493	45.327	47.295	0.126661	0.00766968	0.0228817	0.558334	0.428409	0.847132
CTD-2349P21.10	chr17	29105065	29110967	ENSG00000265791	5903	*	6.38	7.52	84	82.61	215.24	151.56	1.14	0.00149	0.0532	29108510	29109239	-	1	494	TTS	CRLF3	1685	intron	0.011354	0.415283	NR_144395, intron 8 of 9	1.118	0.776	0.739	0.977	1.22	1.419	0.48243	0.220721	0.394645	0.274723	0.430455	0.848986
HIST1H2BN	chr6	27810959	27817241	ENSG00000233822	6283	*	6.03	7.31	51	79.76	190.53	126.3	1.28	0.00129	0.0502	27806378	27823487	+	2	7722	TSS	HIST1H2AK	7983	Intergenic	0.008438	0.410379		101.394	94.692	85.89	90.719	83.206	75.041	-0.156448	0.00893615	0.0262742	0.141997	0.453232	0.855503
ORAOV1	chr11	69481360	69490449	ENSG00000149716	9090	*	7.24	8.47	110	192.99	362.72	348.91	1.23	0.000691	0.0376	69469126	69490112	-	5	4208	TSS	CCND1	16662	intron	0.028609	0.512598	NM_153451, intron 3 of 4	25.069	27.173	25.215	21.495	21.113	20.408	-0.28204	1.23411e-06	6.87763e-06	0.210655	0.460215	0.86194
SCMH1	chr1	41520176	41525724	ENSG00000010803	5549	*	5.69	7.31	28	75.49	157.04	160.25	1.62	0.000273	0.0239	41492873	41707788	-	15	30077	TTS	SLFNL1	34041	intron	0.010276	0.450433	NM_001172222, intron 6 of 10	5.766	6.103	5.45	6.09	5.891	5.657	0.0434886	0.467975	0.664953	0.274225	0.462207	0.862857
NSUN4	chr1	46826215	46829197	ENSG00000117481	2983	*	4.56	6.13	13	34.18	74.14	65.52	1.57	0.0021	0.0628	46806460	46830824	+	6	3118	TTS	RP4-603I14.3	8551	non-coding	0.00738	0.461771	NR_045790, exon 5 of 5	8.262	9.249	8.662	8.118	9.588	8.733	0.0790699	0.200136	0.367095	0.56452	0.476009	0.87384
RP1-149A16.3	chr22	32777473	32784251	ENSG00000230736	6779	*	7.16	8.29	108	177.32	284.59	342.59	1.14	0.00162	0.0547	32772650	32780330	+	2	532	TTS	RP1-149A16.17	756	TTS	0.014018	0.479492	NR_038918	0.267	0.248	0.237	0.202	0.176	0.172	-0.418971	0.265087	0.452884	0.549236	0.479156	0.875687
LETMD1	chr12	51443135	51447549	ENSG00000050426	4415	*	5.71	7.12	39	65.52	146.68	131.83	1.41	0.000342	0.0266	51442083	51454192	+	8	3259	TSS	CSRNP2	9647	intron	0.016769	0.436565	NR_147114, intron 2 of 5	11.083	10.534	11.363	11.234	11.291	12.175	0.103889	0.0701881	0.1583	0.315426	0.482966	0.877823
LETMD1	chr12	51451727	51454740	ENSG00000050426	3014	*	5.33	6.73	30	50.56	105.23	106.57	1.39	0.000775	0.0403	51442083	51454192	+	8	958	TTS	CSRNP2	1756	non-coding	0.014608	0.459011	NR_147110, exon 6 of 6	11.083	10.534	11.363	11.234	11.291	12.175	0.103889	0.0701881	0.1583	0.315426	0.482966	0.877823
LETMD1	chr12	51448083	51451519	ENSG00000050426	3437	*	4.07	5.92	10	23.5	53.41	67.89	1.86	0.000496	0.0325	51442083	51454192	+	8	4391	TTS	CSRNP2	5188	exon	0.010771	0.45518	NM_001351319, exon 4 of 8	11.083	10.534	11.363	11.234	11.291	12.175	0.103889	0.0701881	0.1583	0.315426	0.482966	0.877823
KCTD5	chr16	2727163	2731004	ENSG00000167977	3842	*	5.28	6.75	23	54.83	113.2	102.62	1.47	0.00113	0.0477	2732475	2759031	+	5	3392	TSS	ERVK13-1	5708	Intergenic	0.019531	0.504035		18.103	18.981	17.775	19.217	18.062	19.303	0.0624718	0.184823	0.345351	0.182309	0.489577	0.878199
FES	chr15	91435080	91444103	ENSG00000182511	9024	*	6.55	7.66	71	116.08	206.47	197.35	1.11	0.0025	0.0683	91427641	91439006	+	18	586	TTS	MAN2A2	6332	TTS	0.019508	0.504932	NM_001143785	7.599	7.594	7.598	6.851	7.423	7.607	-0.0372628	0.564113	0.745381	0.505859	0.486171	0.878199
RP11-344E13.4	chr17	20758083	20760447	ENSG00000266369	2365	*	3.93	5.55	22	8.55	56.6	37.1	1.62	0.0044	0.0893	20759258	20760630	+	0	7	TSS	CCDC144NL	7442	Intergenic	0.006771	0.374788		1.405	1.641	1.475	1.8	1.894	1.9	0.333557	0.0242099	0.063568	0.133896	0.493351	0.87821
GSTO2	chr10	106054662	106058444	ENSG00000065621	3783	*	4.88	6.35	19	39.88	78.92	83.67	1.47	0.0016	0.0545	106028630	106059175	+	6	2622	TTS	ITPRIP	15340	intron	0.010844	0.466684	NM_001191014, intron 3 of 4	11.101	11.045	10.059	12.662	12.397	13.174	0.291818	2.05458e-06	1.10992e-05	0.0949604	0.497276	0.87821
PTBP2	chr1	97299553	97302570	ENSG00000117569	3018	*	4.49	6.08	10	34.89	77.33	58.41	1.6	0.00356	0.0811	97187338	97289294	+	14	11768	TTS	AL592205.1	67192	Intergenic	0.005305	0.404707		20.398	18.311	19.46	14.984	13.653	13.952	-0.419272	7.23858e-15	8.49004e-14	0.591667	0.497486	0.87821
TICRR	chr15	90183121	90185965	ENSG00000140534	2845	*	5.41	6.82	23	61.96	84.5	141.3	1.41	0.00362	0.0816	90118712	90171250	+	21	13293	TTS	KIF7	13336	intron	0.018291	0.506681	NM_198525, intron 11 of 18	6.21	6.277	5.419	6.58	5.872	5.659	0.0377226	0.507993	0.700377	0.340946	0.504201	0.881594
TAPBPL	chr12	6575850	6577500	ENSG00000139192	1651	*	3.95	5.5	13	17.8	41.45	48.94	1.55	0.00393	0.0851	6561396	6575683	+	8	992	TTS	VAMP1	3478	intron	0.009703	0.489697	NM_199245, intron 1 of 3	1.951	2.002	1.774	2.325	2.148	1.849	0.00633455	0.959436	0.983164	0.431242	0.505256	0.881594
AC005614.5	chr19	40546569	40549794	ENSG00000269749	3226	*	3.64	5.38	10	14.95	33.48	49.73	1.74	0.00288	0.0732	40554663	40596832	-	6	6482	TTS	ZNF780B	13934	intron	0.008995	0.431318	NM_001005851, intron 4 of 4	6.791	7.698	7.241	6.703	7.338	6.782	-0.0388606	0.761151	0.876137	0.591239	0.512888	0.883756
SNORA14B	chr1	235286556	235289875	ENSG00000207181	3320	*	4.1	5.64	13	21.36	50.22	49.73	1.54	0.00329	0.0784	235291117	235291252	-	0	2902	TTS	TOMM20	4036	intron	0.020494	0.429045	NM_014765, intron 1 of 4	3.393	2.982	4.077	4.106	6.232	4.582	0.531951	0.081093	0.17843	0.520844	0.52183	0.885162
RP11-196G11.2	chr16	31050353	31055959	ENSG00000260911	5607	*	5.57	6.98	42	52.7	125.16	127.88	1.42	0.000184	0.0193	31054470	31061201	+	1	1314	TSS	STX4	1672	Intergenic	0.027119	0.547271		0.029	0.145	0.149	0.083	0.282	0.172	0.782443	0.372187	0.572381	0.220875	0.523062	0.8855
RP11-196G11.2	chr16	31062658	31066574	ENSG00000260911	3917	*	4.16	5.85	8	27.77	55.8	59.2	1.68	0.00294	0.0739	31054470	31061201	+	1	3415	TTS	ZNF668	7554	Intergenic	0.015581	0.477783		0.029	0.145	0.149	0.083	0.282	0.172	0.782443	0.372187	0.572381	0.220875	0.523062	0.8855
KANSL2	chr12	49073569	49076348	ENSG00000139620	2780	*	4.52	6.08	11	34.89	63.77	71.83	1.56	0.0033	0.0784	49047184	49076008	-	9	1050	TSS	CCNT1	7288	intron	0.040317	0.509176	NM_017822, intron 2 of 9	12.682	14.118	13.917	14.287	13.392	14.287	0.132766	0.0124959	0.0352968	0.427065	0.535508	0.894587
LETM1	chr4	1857200	1861657	ENSG00000168924	4458	*	5.51	6.74	35	56.26	98.05	115.25	1.22	0.00275	0.0713	1813205	1857974	-	13	1454	TSS	RN7SL671P	11358	Intergenic	0.05588	0.621046		13.128	13.866	13.04	14.354	14.108	13.482	0.0883624	0.0284519	0.073151	0.143532	0.550382	0.89971
LETM1	chr4	1829364	1837755	ENSG00000168924	8392	*	5.31	6.94	18	61.24	106.03	138.93	1.63	0.000971	0.0452	1813205	1857974	-	13	20354	TTS	FGFR3	22960	intron	0.03242	0.579788	NM_012318, intron 6 of 13	13.128	13.866	13.04	14.354	14.108	13.482	0.0883624	0.0284519	0.073151	0.143532	0.550382	0.89971
PRTG	chr15	56034275	56037373	ENSG00000166450	3099	*	3.92	5.75	11	19.23	57.4	50.52	1.84	0.000528	0.0338	55903743	56035177	-	19	647	TSS	RP11-291H24.1	3012	promoter-TSS	0.058444	0.559716	NM_173814	0.921	0.921	0.858	2.169	1.99	1.968	0.838532	2.82325e-13	2.98759e-12	0.341642	0.549097	0.89971
NDUFAF1	chr15	41674591	41679840	ENSG00000137806	5250	*	6.74	8.31	56	157.38	276.62	358.38	1.57	0.000332	0.0263	41679550	41694642	-	5	2334	TTS	NUSAP1	3968	Intergenic	0.033537	0.542199		6.42	6.008	6.407	6.065	6.799	6.644	0.0934264	0.265389	0.453234	0.40192	0.551734	0.901371
RP11-87C12.5	chr12	122458717	122462675	ENSG00000255856	3959	*	4.77	6.54	17	37.74	58.99	127.09	1.77	0.00057	0.0351	122445339	122457920	-	1	2776	TSS	BCL7A	3369	intron	0.085418	0.646286	NM_020993, intron 1 of 5	0	0.018	0.008	0.019	0.028	0	0.718781	0.722549	1	0.451385	0.557419	0.904232
HPCA	chr1	33358005	33364824	ENSG00000121905	6820	*	6.42	7.95	59	112.52	200.09	296.02	1.53	0.000125	0.0156	33352035	33360247	+	3	1168	TTS	TMEM54	1220	intron	0.026841	0.592756	NM_001329723, intron 2 of 4	7.021	7.845	7.403	8.604	9.277	9.052	0.298242	0.00872721	0.0257571	0.410043	0.57073	0.905669
HIST1H2BE	chr6	26181192	26183312	ENSG00000197697	2121	*	3.23	5.47	6	12.82	44.64	44.21	2.24	0.000219	0.0211	26183957	26184454	+	0	1705	TSS	HIST1H4D	6685	Intergenic	0.02454	0.441509		2.588	2.447	1.749	1.386	1.087	1.047	-0.920557	0.000297092	0.0011828	0.258967	0.569368	0.905669
CEP55	chr10	95280699	95283477	ENSG00000138180	2779	*	5.12	6.42	34	35.61	84.5	86.83	1.3	0.00147	0.0528	95256388	95288849	+	8	6761	TTS	RNA5SP323	11651	intron	0.015844	0.454644	NM_018131, intron 8 of 8	69.956	68.345	67.56	51.341	48.094	47.432	-0.466849	2.11903e-37	7.60571e-36	0.4896	0.577048	0.908698
HIRA	chr22	19315015	19320092	ENSG00000100084	5078	*	6.2	7.37	57	90.44	159.44	170.51	1.16	0.0019	0.06	19318580	19435224	-	24	1026	TTS	C22orf39	21336	TTS	0.014972	0.486311	NM_003325	15.023	16.242	14.695	16.889	15.871	16.455	0.0862522	0.0658286	0.149989	0.106465	0.585715	0.911982
KIF11	chr10	94412055	94414489	ENSG00000138160	2435	*	4.37	5.95	15	26.35	91.68	32.36	1.58	0.00551	0.0988	94353042	94415150	+	21	1878	TTS	RN7SL644P	5528	intron	0.011097	0.385374	NM_004523, intron 21 of 21	36.908	35.838	36.75	31.946	29.459	30.995	-0.224717	2.34429e-08	1.59464e-07	0.307495	0.587938	0.913513
LRP3	chr19	33694245	33698787	ENSG00000130881	4543	*	5.23	6.9	26	49.14	109.21	129.46	1.67	8.5e-05	0.0127	33668508	33696197	+	6	319	TTS	CTD-2540B15.13	1518	exon	0.049328	0.656979	NM_002333, exon 5 of 7	12.783	13.09	12.117	17.587	17.169	16.427	0.451288	1.72622e-22	3.21311e-21	0.095134	0.602878	0.918356
ADAMTS6	chr5	64466864	64474509	ENSG00000049192	7646	*	6.86	8.17	94	138.15	301.33	274.71	1.31	0.00016	0.0178	64444562	64777747	-	25	26124	TTS	CTD-2194F4.2	35060	intron	0.01439	0.430477	NR_135689, intron 23 of 25	4.677	4.748	4.61	12.158	11.588	11.768	1.23935	2.14472e-142	7.8079e-140	0.310701	0.623903	0.930465
WWC3	chrX	9981803	9985273	ENSG00000047644	3471	*	6.71	7.93	68	141.72	206.47	280.23	1.21	0.00257	0.069	9983601	10112518	+	22	63	TSS	WWC3-AS1	9343	promoter-TSS	0.088498	0.642075	NM_015691	7.358	6.784	7.179	7.033	7.089	6.574	-0.0230706	0.84511	0.926843	0.109616	0.624406	0.930911
NOL10	chr2	10706297	10711485	ENSG00000115761	5189	*	5.24	6.66	20	55.55	105.23	97.09	1.42	0.00271	0.0707	10710891	10830098	-	20	2000	TTS	AC092687.5	20400	Intergenic	0.014845	0.464919		30.351	30.582	29.173	34.445	34.177	32.86	0.191913	7.23483e-07	4.15417e-06	0.104959	0.628821	0.93184
ENSA	chr1	150576286	150579406	ENSG00000143420	3121	*	3.93	5.63	7	23.5	47.03	52.1	1.7	0.00393	0.0851	150573326	150602042	-	4	4520	TTS	MCL1	25780	Intergenic	0.01058	0.447115		83.972	83.699	78.662	80.009	79.179	73.781	-0.127395	0.00160017	0.00557285	0.152596	0.636955	0.93649
EEF1A2	chr20	62109236	62136590	ENSG00000101210	27355	*	9.48	11.07	503	926.49	1693.21	2594.71	1.58	0.000168	0.0181	62119365	62130505	-	7	3548	TTS	RP4-697K14.3	10726	intron	0.036596	0.617497	NM_001958, intron 5 of 7	131.476	142.285	126.962	128.534	121.868	110.793	-0.130204	0.00381492	0.0122077	0.202492	0.642739	0.937514
COL5A1	chr9	137668837	137671685	ENSG00000130635	2849	*	4.85	6.25	20	37.74	59.79	92.36	1.4	0.00346	0.0797	137533619	137736686	+	65	66425	TTS	AL603650.2	70557	intron	0.025992	0.583919	NM_001278074, intron 27 of 65	33.165	35.479	29.166	37.565	37.348	35.706	0.200933	1.43231e-05	6.93208e-05	0.271004	0.645442	0.937514
FAM229A	chr1	32822765	32824392	ENSG00000225828	1628	*	3.78	5.35	11	16.38	39.86	41.84	1.58	0.00522	0.0971	32826871	32829824	-	2	3292	TTS	TSSK3	4524	Intergenic	0.01107	0.518132		1.213	1.309	1.409	1.247	1.532	1.035	0.174315	0.193686	0.357923	0.119147	0.647797	0.937514
EIF4ENIF1	chr22	31884570	31887911	ENSG00000184708	3342	*	4.4	6.43	11	31.33	94.07	78.15	2.02	5.72e-05	0.0102	31835348	31885810	-	18	430	TSS	DRG1	38486	promoter-TSS	0.057186	0.554325	NM_019843	5.436	5.145	4.858	5.131	5.02	4.649	-0.0935469	0.146492	0.288113	0.0814054	0.646499	0.937514
CDC42EP4	chr17	71280336	71285415	ENSG00000179604	5080	*	7.39	8.63	128	207.94	385.04	405.74	1.24	0.000457	0.031	71279762	71308314	-	2	3114	TTS	CPSF4L	24856	intron	0.028358	0.573932	NM_012121, intron 1 of 1	20.435	21.667	19.342	22.703	22.309	20.904	0.0687546	0.131596	0.264132	0.366518	0.655917	0.939141
RP11-807E13.3	chr18	13134271	13139630	ENSG00000267656	5360	*	5.98	7.73	48	78.33	158.64	266.81	1.75	1.46e-05	0.0048	13139778	13140488	-	0	2828	TTS	CEP192	11904	Intergenic	0.044979	0.557194		0.113	0.157	0.173	0.388	0.3	0.3	1.16055	0.0326606	0.0823699	0.175689	0.657028	0.939229
DOC2GP	chr11	67376903	67385783	ENSG00000231793	8881	*	6.57	8.05	60	129.61	232.78	296.02	1.48	0.00024	0.0223	67380307	67383728	-	9	1036	TTS	NDUFV1	1366	intron	0.02489	0.579392	NR_033791, intron 4 of 4	0.313	0.399	0.256	0.385	0.48	0.424	0.182453	0.589639	0.764017	0.127519	0.671902	0.939879
PWWP2B	chr10	134206390	134211206	ENSG00000171813	4817	*	5.63	6.97	34	64.8	100.44	149.98	1.34	0.00179	0.0581	134210671	134231367	+	2	1873	TSS	LRRC27	13788	Intergenic	0.062513	0.67255		2.619	2.973	2.765	3.358	3.476	3.373	0.315173	0.000253443	0.00102106	0.176652	0.697535	0.939879
RIMS4	chr20	43379789	43386424	ENSG00000101098	6636	*	5.62	7.04	34	64.09	113.2	149.19	1.42	0.000681	0.0376	43380448	43438979	-	5	2658	TTS	KCNK15	3432	3' UTR	0.018239	0.573022	NM_001205317, exon 6 of 6	5.507	5.918	5.141	3.716	3.623	3.448	-0.596706	1.46596e-24	3.06213e-23	0.380481	0.66887	0.939879
COX5A	chr15	75203922	75209483	ENSG00000178741	5562	*	5.2	6.56	35	38.46	90.88	97.88	1.36	0.000692	0.0376	75212131	75230509	-	4	5428	TTS	FAM219B	7240	Intergenic	0.021942	0.475094		40.694	38.917	39.298	44.701	42.642	42.079	0.155248	0.00213851	0.00724083	0.356985	0.670988	0.939879
TEF	chr22	41806052	41815847	ENSG00000167074	9796	*	7.17	8.32	101	186.58	310.9	327.6	1.15	0.00193	0.0604	41763336	41795328	+	3	15622	TTS	CTA-223H9.9	15988	Intergenic	0.029202	0.553854		5.8	5.69	5.52	2.196	2.246	2.307	-1.31239	1.0067e-92	1.50105e-90	0.215439	0.693231	0.939879
TEF	chr22	41790779	41795118	ENSG00000167074	4340	*	6.97	8.15	99	151.69	249.52	318.91	1.18	0.000978	0.0454	41763336	41795328	+	3	2380	TTS	RNU6-495P	19662	3' UTR	0.023974	0.539525	NM_003216, exon 4 of 4	5.8	5.69	5.52	2.196	2.246	2.307	-1.31239	1.0067e-92	1.50105e-90	0.215439	0.693231	0.939879
PHF2	chr9	96337716	96341910	ENSG00000197724	4195	*	6.04	7.61	45	86.88	173.79	216.29	1.56	8.36e-05	0.0127	96338688	96441865	+	21	1125	TSS	FAM120A	11424	intron	0.068209	0.646161	NM_005392, intron 1 of 21	4.797	4.861	4.208	5.128	5.013	4.596	0.109387	0.0639492	0.146504	0.19007	0.665094	0.939879
SPRED3	chr19	38882545	38892155	ENSG00000188766	9611	*	9.19	10.22	469	699.32	1116.05	1264.6	1.03	0.00393	0.0851	38879060	38886881	+	5	469	TTS	AC005789.11	1470	non-coding	0.024456	0.540479	NR_073032, exon 6 of 6	1.725	1.878	1.587	2.118	2.169	2.283	0.267447	0.0626694	0.14397	0.355404	0.66705	0.939879
AC119673.1	chr1	205689341	205692368	ENSG00000268313	3028	*	6.12	7.31	51	88.3	175.38	142.88	1.19	0.00227	0.0652	205682496	205684153	+	0	6702	TTS	NUCKS1	8908	intron	0.009584	0.414602	NM_022731, intron 4 of 6	67.366	67.569	70.442	53.962	51.662	54.054	-0.342792	4.9374e-15	5.8696e-14	0.15325	0.695209	0.939879
VOPP1	chr7	55530179	55533318	ENSG00000154978	3140	*	5.71	6.78	51	53.41	114.79	104.99	1.07	0.00434	0.0888	55503748	55640106	-	5	28000	TTS	LANCL2	30314	Intergenic	0.011154	0.482956		49.837	51.129	48.393	64.87	62.742	62.623	0.370677	3.40322e-28	8.42748e-27	0.231423	0.676858	0.939879
RP11-74E22.4	chr17	2621539	2626384	ENSG00000261963	4846	*	4.27	6.46	8	30.62	74.14	101.83	2.19	4.68e-05	0.00877	2627713	2652714	-	3	3752	TTS	RP11-74E22.3	7834	TTS	0.018786	0.551496	NM_001355573	0.119	0.104	0.218	0.35	0.251	0.281	0.955544	0.0777426	0.172371	0.315263	0.686579	0.939879
RP11-74E22.4	chr17	2626590	2628936	ENSG00000261963	2347	*	3.78	5.39	11	16.38	42.25	41.84	1.62	0.00388	0.0844	2627713	2652714	-	3	50	TTS	RP11-74E22.3	11636	exon	0.080171	0.667945	NM_001355573, exon 4 of 4	0.119	0.104	0.218	0.35	0.251	0.281	0.955544	0.0777426	0.172371	0.315263	0.686579	0.939879
GAB1	chr4	144255696	144259291	ENSG00000109458	3596	*	4.5	6.23	9	36.32	66.96	83.67	1.73	0.00164	0.0552	144257914	144395721	+	10	420	TSS	AC097658.1	1076	promoter-TSS	0.066221	0.579138	NM_002039	2.496	2.593	2.14	2.152	1.885	1.621	-0.433457	1.40233e-07	8.71044e-07	0.155598	0.690865	0.939879
PQLC3	chr2	11294498	11296493	ENSG00000162976	1996	*	4.28	5.91	11	27.77	48.63	71.83	1.64	0.00246	0.0675	11295497	11319000	+	7	2	TSS	C2orf50	8580	promoter-TSS	0.073721	0.631579	NM_001282711	3.417	3.339	3.051	4.54	4.489	4.194	0.487844	4.6621e-07	2.73692e-06	0.315241	0.691044	0.939879
HPCAL1	chr2	10441346	10445290	ENSG00000115756	3945	*	4.31	6.05	14	25.64	62.98	69.47	1.74	0.000391	0.0285	10443032	10567735	+	7	286	TSS	RN7SL66P	22301	promoter-TSS	0.068222	0.642748	NM_134421	20.974	22.016	20.007	16.769	17.149	15.304	-0.334035	4.09522e-10	3.32553e-09	0.121714	0.673982	0.939879
APLP2	chr11	130020314	130021944	ENSG00000084234	1631	*	3.74	5.37	11	15.67	34.28	48.15	1.63	0.00447	0.0897	129939800	130014699	+	17	6430	TTS	ST14	8327	Intergenic	0.010436	0.445399		91.746	95.281	94.499	97.193	98.384	99.035	0.0397421	0.317596	0.514535	0.292341	0.693873	0.939879
C22orf29	chr22	19831089	19844456	ENSG00000215012	13368	*	8.24	9.62	216	390.25	733.41	843.85	1.38	0.0002	0.0203	19833660	19842419	-	2	4112	TTS	GNB1L	4690	3' UTR	0.023567	0.56445	NM_024627, exon 3 of 3	10.791	10.912	10.08	11.614	9.843	10.531	0.123092	0.00693582	0.0208843	0.0852144	0.709944	0.945652
DHRS7B	chr17	21095197	21100060	ENSG00000109016	4864	*	5.14	6.86	20	50.56	110.81	121.57	1.72	0.000162	0.0178	21029964	21095343	+	6	2286	TTS	TMEM11	2964	Intergenic	0.016865	0.480568		3.93	4.402	3.702	4.653	4.892	4.96	0.271661	0.00677606	0.0204573	0.288733	0.717673	0.947866
OTUD1	chr10	23727480	23730497	ENSG00000165312	3018	*	6.25	7.41	53	98.99	140.3	198.93	1.16	0.00418	0.0875	23728197	23731308	+	0	792	TSS	MIR1254-2	46592	exon	0.089854	0.616506	NM_001145373, exon 1 of 1	2.195	2.163	2.009	1.884	1.704	1.875	-0.200274	0.0343937	0.0860442	0.148493	0.715371	0.947866
CYCS	chr7	25148736	25154189	ENSG00000172115	5454	*	5.91	7.2	39	81.18	141.9	153.14	1.3	0.0017	0.0559	25159709	25164980	-	3	8246	TTS	C7orf31	22852	Intergenic	0.00697	0.449844		243.521	258.971	249.973	260.024	268.267	275.561	0.0960131	0.0364053	0.0903429	0.174576	0.725322	0.949938
GLCCI1	chr7	8007337	8010009	ENSG00000106415	2673	*	4.27	6.21	20	18.52	68.56	79.73	1.94	2.2e-05	0.00593	8008424	8128710	+	7	249	TSS	AC006042.7	861	promoter-TSS	0.073381	0.589072	NR_110018	1.017	0.922	0.638	0.476	0.737	0.62	-0.341309	0.0144347	0.0402064	0.0961721	0.723074	0.949938
TOP2A	chr17	38546235	38548015	ENSG00000131747	1781	*	3.77	5.65	13	14.24	63.77	36.31	1.88	0.000695	0.0376	38544767	38574202	-	34	2358	TTS	RNA5SP441	16697	intron	0.012366	0.42809	NM_001067, intron 33 of 34	132.42	132.369	133.436	110.564	105.308	106.516	-0.284363	1.00117e-17	1.42751e-16	0.183673	0.725143	0.949938
TOP2A	chr17	38553124	38556985	ENSG00000131747	3862	*	4.61	6.02	26	22.79	66.17	63.94	1.42	0.00168	0.0557	38544767	38574202	-	34	10288	TTS	RNA5SP441	24626	exon	0.009326	0.389795	NM_001067, exon 26 of 35	132.42	132.369	133.436	110.564	105.308	106.516	-0.284363	1.00117e-17	1.42751e-16	0.183673	0.725143	0.949938
DRC1	chr2	26622810	26625542	ENSG00000157856	2733	*	4.92	6.2	32	28.49	56.6	90.78	1.28	0.0042	0.0876	26624783	26679579	+	16	607	TSS	EPT1	27802	promoter-TSS	0.033687	0.525256	NM_145038	0.012	0.077	0.036	0.04	0	0.055	-0.10658	0.893174	0.949762	0.255901	0.750438	0.952943
AJ003147.9	chr16	3276623	3278509	ENSG00000262668	1887	*	4.73	6.13	16	37.03	74.94	64.73	1.4	0.00455	0.0901	3238211	3274779	+	3	2787	TTS	ZNF200	5242	intron	0.009019	0.372216	NM_003454, intron 4 of 4	1.183	1.011	0.988	0.958	1.269	1.063	0.0643007	0.812524	0.90849	0.100791	0.753294	0.953437
ZNRF2	chr7	30323077	30326753	ENSG00000180233	3677	*	5.59	6.9	32	64.09	110.81	128.67	1.32	0.00185	0.0591	30323922	30407308	+	4	993	TSS	MIR550A1	4494	5' UTR	0.077279	0.57889	NM_147128, exon 1 of 5	6.819	7.322	6.705	9.612	9.389	9.89	0.482746	2.42296e-14	2.74093e-13	0.265482	0.756315	0.956193
PHLDB3	chr19	43976237	43980449	ENSG00000176531	4213	*	5.12	6.61	17	52.7	108.42	86.83	1.49	0.00265	0.0701	43979254	44009087	-	15	911	TTS	LYPD3	8531	TTS	0.02446	0.523979	NM_198850	3.241	3.771	3.171	4.105	3.724	3.804	0.227071	0.0120517	0.0342005	0.120143	0.770824	0.960813
RRM1	chr11	4115323	4121591	ENSG00000167325	6269	*	5.93	7.05	49	73.35	134.72	129.46	1.11	0.00357	0.0811	4116028	4160100	+	19	2429	TSS	STIM1	4018	intron	0.020105	0.448628	NM_001033, intron 1 of 18	60.348	61.429	60.712	58.367	60.289	59.239	-0.038681	0.310928	0.506445	0.22306	0.772384	0.960947
ZNF622	chr5	16463340	16467682	ENSG00000173545	4343	*	5.23	6.46	28	47	80.52	95.52	1.23	0.00435	0.0889	16451627	16465901	-	5	390	TSS	FAM134B	7651	exon	0.034094	0.491248	NM_033414, exon 1 of 6	19.031	19.489	19.441	26.662	28.132	29.984	0.570255	1.91676e-23	3.77853e-22	0.0699823	0.77245	0.960947
TCEB3	chr1	24068155	24070842	ENSG00000011007	2688	*	4.04	6.25	10	22.79	68.56	83.67	2.22	1.21e-05	0.00463	24069644	24088549	+	10	146	TSS	RN7SL532P	6118	promoter-TSS	0.060685	0.555266	NM_003198	20.891	21.451	18.311	25.002	22.544	20.54	0.163821	0.0032218	0.0104808	0.106666	0.779408	0.965084
DANCR	chr4	53577994	53584838	ENSG00000226950	6845	*	8.94	10.1	367	613.86	1073.01	1125.67	1.16	0.00146	0.0527	53578990	53586518	+	3	2426	TSS	MIR4449	2502	intron	0.024112	0.465809	NR_145129, intron 4 of 4	79.845	77.103	73.554	91.98	87.241	83.699	0.210463	8.33758e-07	4.75909e-06	0.20201	0.783396	0.966008
BEND7	chr10	13480673	13483492	ENSG00000165626	2820	*	3.77	5.49	8	19.23	39.86	49.73	1.72	0.00337	0.079	13480500	13570533	-	8	1582	TTS	RP11-445K13.2	16950	intron	0.026615	0.506917	NM_152751, intron 8 of 8	4.568	4.731	4.387	6.227	5.739	5.605	0.368745	4.58038e-08	3.01614e-07	0.0564656	0.814497	0.970926
FBXL5	chr4	15655930	15659876	ENSG00000118564	3947	*	5.74	7.13	30	76.91	146.68	133.41	1.39	0.00172	0.0564	15606161	15657035	-	11	868	TSS	FAM200B	25475	promoter-TSS	0.044106	0.507603	NM_001193535	13.705	12.927	13.334	13.652	13.232	12.789	0.501294	5.82664e-15	6.88005e-14	0.0927007	0.818149	0.972093
SNAPC1	chr14	62249899	62259282	ENSG00000023608	9384	*	8.17	9.21	292	283.43	634.56	547.04	1.04	0.00112	0.0477	62229074	62263146	+	9	8556	TTS	RP11-618G20.1	11612	intron	0.011085	0.384312	NM_003082, intron 8 of 9	92.085	96.105	97.877	135.108	136.53	146.747	0.569854	3.74163e-33	1.15896e-31	0.146971	0.824762	0.973713
PNPLA7	chr9	140391890	140396946	ENSG00000130653	5057	*	4.06	6.7	12	21.36	94.86	112.88	2.64	1.16e-08	4.69e-05	140354404	140444986	-	34	40014	TTS	NSMF	40632	intron	0.039565	0.609375	NM_001098537, intron 16 of 34	0.047	0.052	0.095	0.071	0.097	0.027	-0.294709	0.492194	0.685887	0.143505	0.825348	0.973713
KDM4A	chr1	44136799	44142349	ENSG00000066135	5551	*	6.19	7.5	47	98.99	180.96	180.77	1.31	0.0012	0.0487	44115828	44171186	+	21	23746	TSS	KDM4A-AS1	25861	intron	0.014057	0.491171	NM_014663, intron 11 of 21	13.686	13.888	13.542	11.729	11.449	10.888	-0.250753	3.11988e-09	2.32535e-08	0.189663	0.827055	0.973867
NAA50	chr3	113442863	113444829	ENSG00000121579	1967	*	5.13	6.37	33	37.03	87.69	78.15	1.24	0.00263	0.0698	113435306	113465121	-	4	8540	TTS	RP11-271C24.3	15823	intron	0.00916	0.366226	NM_025146, intron 1 of 4	122.179	128.108	128.203	136.606	143.791	148.984	0.146209	0.00100892	0.00364953	0.0814999	0.832479	0.975964
IMMT	chr2	86382817	86386615	ENSG00000132305	3799	*	3.84	5.69	13	15.67	62.98	40.26	1.85	0.000598	0.0358	86371054	86422893	-	14	13662	TTS	PTCD3	15436	intron	0.011061	0.412849	NM_001100170, intron 10 of 14	35.919	36.272	33.818	33.778	30.304	29.257	-0.155099	0.000430973	0.00166911	0.0483699	0.840706	0.977245
MPHOSPH9	chr12	123641906	123644465	ENSG00000051825	2560	*	3.95	5.99	21	9.97	73.34	53.68	2.04	7.78e-05	0.0123	123638761	123717670	-	23	4424	TTS	PITPNM2	8624	intron	0.014073	0.433372	NR_103517, intron 23 of 23	17.062	17.251	16.71	14.734	14.305	14.296	-0.206628	5.26645e-07	3.07753e-06	0.174272	0.842296	0.977498
MOK	chr14	102691950	102695004	ENSG00000080823	3055	*	4.65	5.99	23	27.06	51.02	75.78	1.34	0.00433	0.0888	102692621	102771531	-	11	856	TTS	WDR20	3467	intron	0.031444	0.582187	NR_148556, intron 6 of 7	2.333	2.383	2.53	4.851	4.41	4.813	0.832382	1.66348e-18	2.48035e-17	0.156664	0.847156	0.980045
MIR3074	chr9	97841698	97854947	ENSG00000207617	13250	*	7.83	8.84	195	259.93	391.42	524.15	1.01	0.00322	0.0778	97848295	97848376	-	0	28	TTS	MIR27B	500	promoter-TSS	0.028382	0.537701	NR_029496	0.502	0.648	0.854	0.478	0.38	0.492	-0.422319	0.668664	0.819947	0.123832	0.860804	0.980746
AC013394.2	chr15	93425331	93428031	ENSG00000272888	2701	*	7.45	8.55	128	220.76	327.64	421.53	1.1	0.00274	0.0711	93425936	93441975	+	5	745	TSS	CHD2	16376	non-coding	0.063727	0.522963	NR_037602, exon 1 of 5	11.671	12.562	12.583	9.414	8.865	9.658	-0.384898	8.43924e-07	4.81124e-06	0.155394	0.862639	0.980797
TP53I13	chr17	27892872	27897229	ENSG00000167543	4358	*	5.26	7.09	31	45.58	112.4	159.46	1.83	7.38e-06	0.00332	27894197	27898720	+	6	854	TSS	ABHD15	896	promoter-TSS	0.077594	0.660776	NM_001346077	17.849	19.245	17.906	18.067	17.974	19.033	-0.00642743	0.904059	0.955062	0.0596235	0.904652	0.987127
SPIB	chr19	50915447	50929449	ENSG00000269404	14003	*	8.14	9.29	207	356.78	511.79	742.81	1.15	0.00223	0.0646	50922194	50934570	+	5	254	TSS	POLD1	1179	intron	0.028284	0.582417	NM_001244000, intron 1 of 5	0.63	0.609	0.522	0.666	0.707	0.733	0.547775	0.00427139	0.0135142	0.0942999	0.888335	0.987127
SPIB	chr19	50929511	50939789	ENSG00000269404	10279	*	7.43	9.09	118	225.75	455.19	637.03	1.67	1.63e-05	0.00505	50922194	50934570	+	5	80	TTS	MYBPC2	1509	TTS	0.031819	0.580269	NM_001243998	0.63	0.609	0.522	0.666	0.707	0.733	0.547775	0.00427139	0.0135142	0.0942999	0.888335	0.987127
PLAUR	chr19	44147903	44151621	ENSG00000011422	3719	*	4.81	6.49	24	32.05	116.39	63.94	1.69	0.000257	0.0231	44150246	44174318	-	6	484	TTS	CADM4	5771	TTS	0.01668	0.478214	NM_001005376	36.4	36.775	33.201	45.302	46.673	42.129	0.333272	1.83113e-11	1.68186e-10	0.0469699	0.898994	0.987127
HIST1H4H	chr6	26277267	26280310	ENSG00000158406	3044	*	3.95	6.44	11	19.94	102.84	70.26	2.48	4.84e-07	0.000545	26281282	26285762	-	1	2494	TTS	HIST1H2BI	5166	Intergenic	0.009533	0.408478		651.824	658.791	680.85	526.913	569.39	580.412	-0.215941	7.72568e-06	3.87625e-05	0.0323846	0.910747	0.987613
SLBP	chr4	1689290	1694761	ENSG00000163950	5472	*	5.76	7.2	34	74.06	132.33	161.82	1.44	0.00065	0.0375	1694526	1714282	-	7	2500	TTS	FAM53A	6038	Intergenic	0.019013	0.482362		43.361	43.661	44.175	39.266	38.639	38.249	-0.185522	0.000141507	0.00059382	0.0241464	0.926353	0.992382
AL392111.1	chr10	76945560	76949724	ENSG00000263626	4165	*	5.47	7.06	23	65.52	121.17	145.25	1.59	0.000593	0.0356	76944715	76944816	+	0	2826	TTS	SAMD8	5761	Intergenic	0.016094	0.485351		0	0.074	0	0	0	0	-0.796188	0.845298	1	0.0489682	0.928921	0.992382
FLT3LG	chr19	49975387	49978091	ENSG00000090554	2705	*	3.6	5.43	10	14.24	35.87	50.52	1.83	0.00145	0.0526	49977463	49989488	+	8	724	TSS	CTD-3148I10.15	1103	promoter-TSS	0.029597	0.569157	NM_001278638	1.268	1.327	1.189	1.186	0.759	1.086	-0.186322	0.399855	0.600843	0.0778148	0.926673	0.992382
YTHDF2	chr1	29099039	29103171	ENSG00000198492	4133	*	4.79	6.52	14	41.3	99.65	83.67	1.73	0.000479	0.0316	29063132	29096286	+	5	4819	TTS	OPRD1	37548	Intergenic	0.024207	0.477009		20.019	20.371	19.905	22.613	20.67	19.822	0.0875512	0.05488	0.1285	0.0508516	0.927705	0.992382
YTHDF2	chr1	29103556	29105206	ENSG00000198492	1651	*	4.31	5.78	14	25.64	64.57	45	1.47	0.00492	0.0942	29063132	29096286	+	5	8095	TTS	OPRD1	34272	Intergenic	0.018193	0.460606		20.019	20.371	19.905	22.613	20.67	19.822	0.0875512	0.05488	0.1285	0.0508516	0.927705	0.992382
SIX4	chr14	61186881	61191417	ENSG00000100625	4537	*	6.46	7.68	62	114.65	192.92	217.08	1.21	0.00154	0.0538	61176245	61190852	-	3	1703	TSS	MNAT1	12330	intron	0.057552	0.590829	NM_017420, intron 1 of 2	15.736	16.916	15.197	19.322	18.297	17.133	0.216765	1.16446e-06	6.50292e-06	0.0347541	0.957008	0.993414
MTG2	chr20	60778483	60788280	ENSG00000101181	9798	*	7.01	8.3	93	165.22	230.39	399.43	1.29	0.00134	0.0513	60758099	60777823	+	6	5558	TTS	HRH3	6644	intron	0.0294	0.593345	NR_033263, intron 7 of 7	9.347	9.982	9.25	11.076	11.802	11.476	0.232448	1.67413e-05	8.0441e-05	0.0264697	0.954162	0.993414
RBPMS2	chr15	65027062	65032593	ENSG00000166831	5532	*	5.44	7.37	34	52.7	155.45	175.24	1.93	5.71e-07	0.000608	65032096	65067786	-	7	2268	TTS	AC100830.3	18026	Intergenic	0.019711	0.541674		0.406	0.405	0.343	0.318	0.316	0.403	-0.1291	0.619326	0.788203	0.0327683	0.956314	0.993414
WIPI2	chr7	5248940	5254806	ENSG00000157954	5867	*	5.53	6.68	41	51.27	98.05	106.57	1.15	0.00332	0.0784	5229818	5273457	+	12	21584	TTS	RNU6-215P	32080	intron	0.026087	0.50716	NM_015610, intron 3 of 12	52.736	54.083	50.501	58.921	55.715	53.855	0.101133	0.0049861	0.0155335	0.0217503	0.973832	0.993414
AC006486.9	chr19	42740104	42745116	ENSG00000268643	5013	*	6.02	7.19	43	86.88	143.49	149.19	1.17	0.00405	0.0861	42738734	42759284	-	4	3876	TTS	GSK3A	4135	intron	0.015566	0.514366	NM_019884, intron 2 of 10	15.653	17.679	15.309	14.243	14.953	14.219	-0.140834	0.0799814	0.17651	0.0658323	0.938078	0.993414
NT5DC2	chr3	52545793	52560644	ENSG00000168268	14852	*	7.26	9.03	89	217.2	396.2	649.67	1.77	4.23e-05	0.0085	52558402	52569070	-	13	5184	TTS	STAB1	5292	intron	0.027475	0.623796	NM_015136, intron 48 of 68	50.954	53.443	47.528	54.64	51.595	47.447	0.0630949	0.191142	0.354465	0.0159656	0.96235	0.993414
RP11-797D24.4	chr3	123007627	123012371	ENSG00000272678	4745	*	4.06	6.19	12	21.36	47.83	98.67	2.13	6.28e-05	0.0107	123002439	123002830	+	0	7169	TTS	ADCY5	8857	exon	0.018764	0.563027	NM_183357, exon 18 of 21	0.034	0.057	0.14	0.216	0.156	0.081	0.927104	0.374044	0.574182	0.0601927	0.943214	0.993414
RP1-122P22.2	chr20	19738916	19740842	ENSG00000233895	1927	*	3.62	5.28	11	13.53	40.66	37.1	1.66	0.00382	0.0838	19738791	19789926	+	2	1088	TSS	AL121761.2	1200	Intergenic	0.042078	0.569055		0.457	0.523	0.466	0.373	0.481	0.403	-0.173821	0.729279	0.863017	0.0362061	0.953689	0.993414
AL354808.1	chr13	20240879	20243706	ENSG00000257110	2828	*	4.87	6.26	18	40.59	71.75	81.31	1.39	0.00373	0.0832	20247070	20247197	-	1	4778	TTS	MPHOSPH8	5306	intron	0.017693	0.451716	NM_017520, intron 10 of 13	2.827	2.166	3.054	2.547	1.975	2.304	-0.220063	0.580773	0.75796	0.0166023	0.939481	0.993414
OBSL1	chr2	220434821	220436550	ENSG00000124006	1730	*	4.8	6.12	21	34.89	66.17	72.62	1.31	0.00433	0.0888	220415450	220436268	-	20	582	TSS	INHA	1802	exon	0.110532	0.735107	NM_001173408, exon 1 of 9	19.729	20.406	18.183	20.187	21.003	20.332	0.0592431	0.171485	0.325996	0.0399861	0.958231	0.993414
SLC38A10	chr17	79250317	79254177	ENSG00000157637	3861	*	4.04	6.2	10	22.79	47.03	100.25	2.17	8.78e-05	0.0128	79218799	79269105	-	15	16858	TSS	LINC00482	25323	intron	0.034206	0.592228	NM_001037984, intron 6 of 15	23.551	26.729	21.845	28.536	25.804	27.045	0.198684	5.44157e-06	2.79169e-05	0.0263785	0.950036	0.993414
SLC38A10	chr17	79254533	79257180	ENSG00000157637	2648	*	3.02	5.43	2	14.24	39.06	47.36	2.41	0.000533	0.034	79218799	79269105	-	15	13248	TSS	LINC00482	21714	intron	0.040816	0.618058	NM_001037984, intron 5 of 15	23.551	26.729	21.845	28.536	25.804	27.045	0.198684	5.44157e-06	2.79169e-05	0.0263785	0.950036	0.993414
HNRNPC	chr14	21707018	21710006	ENSG00000092199	2989	*	4.33	5.8	14	26.35	60.59	50.52	1.46	0.00436	0.0889	21677294	21737653	-	10	29141	TSS	LINC00641	33453	intron	0.011383	0.410643	NM_001077443, intron 1 of 7	325.468	333.67	336.36	320.955	320.515	326.491	-0.0213847	0.573043	0.752672	0.0355236	0.960915	0.993414
CLDN19	chr1	43180310	43188584	ENSG00000164007	8275	*	6.08	7.93	38	96.85	201.69	286.55	1.86	1.92e-05	0.00538	43198763	43205925	-	4	14316	TTS	YBX1	16427	Intergenic	0.008582	0.457336		0.008	0	0.009	0.029	0.019	0.02	1.75016	0.10728	0.22379	1.27184	0.48611	1
SLC12A7	chr5	1084235	1096431	ENSG00000113504	12197	*	6.39	7.73	57	110.38	166.61	258.92	1.35	0.000996	0.0458	1050498	1112150	-	23	21817	TSS	MIR4635	27244	intron	0.04346	0.611922	NM_006598, intron 3 of 23	3.184	3.28	3.167	2.246	2.05	1.806	-0.637519	2.04957e-18	3.0447e-17	1.32515	0.474495	1
INPP5E	chr9	139326230	139334626	ENSG00000148384	8397	*	7.23	8.67	130	170.2	339.6	477.58	1.44	3.32e-05	0.00748	139323070	139334274	-	9	3846	TSS	SEC16A	4120	intron	0.058368	0.635898	NM_001318502, intron 1 of 9	3.224	3.434	3.08	2.825	2.695	2.607	-0.239232	0.0016355	0.0056839	0.937632	0.818259	1
PVRL3-AS1	chr3	110667473	110671302	ENSG00000242242	3830	*	4.06	5.81	17	16.38	70.15	41.84	1.75	0.000749	0.0396	110612554	110790371	-	3	56834	TTS	RP11-553A10.1	57328	Intergenic	0.002612	0.454688		27.12	27.563	24.617	29.308	30.769	28.723	0.185644	0.0161343	0.0444322	0.527915	0.688112	1
NKX2-5	chr5	172657145	172661935	ENSG00000183072	4791	*	4.49	6.44	18	27.06	85.3	88.41	1.95	1.28e-05	0.0048	172659111	172662360	-	1	429	TTS	RPL7AP33	6114	3' UTR	0.053247	0.577244	NM_004387, exon 2 of 2	8.463	8.663	7.622	8.201	7.418	7.05	-0.105205	0.140247	0.27823	1.84039	0.563923	1
AAR2	chr20	34827138	34831033	ENSG00000131043	3896	*	5.4	6.63	31	53.41	102.04	96.31	1.23	0.0033	0.0784	34824380	34858840	+	3	4706	TSS	EPB41L1	10822	intron	0.014638	0.45828	NM_015511, intron 2 of 3	13.644	13.504	12.687	16.597	15.579	14.957	0.271262	2.53637e-08	1.71863e-07	0.840002	0.503775	1
TPM4	chr19	16211127	16216771	ENSG00000167460	5645	*	5.65	6.88	46	54.12	118.78	116.83	1.23	0.00107	0.0466	16178347	16213813	+	9	136	TTS	CTD-2231E14.5	621	TTS	0.016481	0.467399	NM_001145160	155.611	178.531	147.945	125.904	143.058	137.001	-0.23214	5.66566e-11	5.00575e-10	0.974277	0.602335	1
INPP5E	chr9	139321056	139325727	ENSG00000148384	4672	*	5.17	6.56	23	49.14	68.56	119.99	1.39	0.00371	0.0829	139323070	139334274	-	9	322	TTS	PMPCA	5178	3' UTR	0.031049	0.550417	NM_019892, exon 10 of 10	3.224	3.434	3.08	2.825	2.695	2.607	-0.239232	0.0016355	0.0056839	0.937632	0.818259	1
ZC3H8	chr2	112977250	112980368	ENSG00000144161	3119	*	4.65	6.11	23	27.06	63.77	74.2	1.46	0.00115	0.0481	112969101	113012688	-	8	9708	TTS	FBLN7	33018	intron	0.006096	0.418858	NM_032494, intron 8 of 8	10.953	10.544	10.526	8.846	8.98	9.099	-0.260894	9.55345e-05	0.000411244	0.138723	0.892944	1
BRD3	chr9	136892348	136901628	ENSG00000169925	9281	*	6.5	7.68	89	92.58	194.51	215.5	1.18	0.000499	0.0326	136895426	136933139	-	11	1562	TTS	LINC00094	2800	TTS	0.027266	0.527155	NM_001355256	3.281	3.308	2.618	2.756	2.688	2.725	-0.197256	0.00267712	0.00887265	1.5063	0.549532	1
NSMF	chr9	140341345	140351959	ENSG00000165802	10615	*	7.4	8.41	141	196.55	266.26	412.06	1.01	0.00553	0.0991	140342024	140353786	-	15	4628	TTS	PNPLA7	7752	intron	0.03524	0.633409	NM_001130970, intron 11 of 14	9.885	10.551	8.964	10.712	10.56	9.402	0.0718282	0.235166	0.414081	0.965568	0.622401	1
STK11	chr19	1216049	1229404	ENSG00000118046	13356	*	7.13	8.42	104	175.19	279.81	405.74	1.3	0.000568	0.0351	1189405	1219385	+	9	3342	TTS	C19orf26	5558	intron	0.052044	0.647098	NM_000455, intron 7 of 9	21.102	22.229	19.516	18.32	18.02	18.307	-0.201359	1.64109e-05	7.8948e-05	0.860494	0.760131	1
SH2D3A	chr19	6759004	6764400	ENSG00000125731	5397	*	5.29	7.03	39	39.17	136.32	125.51	1.74	4.44e-06	0.00241	6752308	6767599	-	9	5897	TSS	TRIP10	10191	intron	0.016497	0.506857	NM_005490, intron 2 of 9	1.121	1.182	1.024	1.07	0.749	0.776	-0.175139	0.323984	0.521709	1.44904	0.543462	1
RP11-757G1.6	chr11	68644194	68649779	ENSG00000250508	5586	*	4.6	6.66	23	25.64	98.85	103.41	2.06	9.51e-07	0.000802	68638131	68642010	+	1	4976	TTS	MRPL21	11760	Intergenic	0.013789	0.490242		0.012	0.014	0.017	0.049	0.035	0.031	1.53943	0.0447836	0.107915	1.44715	0.247122	1
ADAMTS2	chr5	178550212	178555864	ENSG00000087116	5653	*	4.95	6.89	26	35.61	92.47	144.46	1.94	5.44e-06	0.00269	178537851	178772431	-	21	15187	TTS	ZNF354C	42500	exon	0.03026	0.592887	NM_014244, exon 18 of 22	2.086	2.279	1.918	2.591	2.428	2.315	0.366507	4.68569e-05	0.000211479	0.394855	0.819006	1
ERVH48-1	chr21	44332058	44336585	ENSG00000233056	4528	*	5.15	7.2	32	39.17	142.7	151.56	2.05	8.98e-08	0.000262	44336912	44345756	-	1	2590	TTS	NDUFV3	5106	TTS	0.023862	0.501657	NM_001001503	0.05	0.05	0.081	0.101	0.074	0.104	0.619469	0.191413	0.354851	0.0999782	0.918106	1
CD59	chr11	33753231	33757336	ENSG00000085063	4106	*	5.23	6.45	31	44.15	82.11	92.36	1.22	0.00365	0.0822	33730245	33757985	-	5	2702	TSS	FBXO3	7208	intron	0.016569	0.457491	NM_203330, intron 1 of 5	202.863	197.574	205.67	237.503	234.699	238.029	0.220766	4.04264e-08	2.67524e-07	0.623053	0.640286	1
RP11-229P13.23	chr9	139956487	139965782	ENSG00000231864	9296	*	7.29	8.45	138	175.19	289.38	410.48	1.16	0.000832	0.0422	139957986	139959033	+	1	2102	TTS	SAPCD2	3906	intron	0.041532	0.634427	NM_178448, intron 1 of 5	19.082	20.166	16.923	11.866	12.096	10.883	-0.665409	1.89427e-17	2.64443e-16	0.547903	0.719567	1
PSTPIP1	chr15	77326960	77332620	ENSG00000140368	5661	*	5.51	7.42	39	51.99	156.25	187.08	1.92	3.38e-07	0.000427	77287020	77329642	+	15	148	TTS	RP11-797A18.4	4387	TTS	0.018378	0.582332	NM_001321136	0.024	0.054	0.037	0.014	0.055	0.057	-0.037416	0.964254	0.984952	0.937632	0.818259	1
AL022341.3	chr16	690861	701263	ENSG00000228201	10403	*	8.42	9.52	245	439.39	610.64	857.27	1.1	0.00391	0.0849	698472	699200	-	1	2410	TTS	FAM195A	2412	intron	0.050572	0.650356	NR_138611, intron 1 of 3	0.832	0.997	0.708	1.782	1.475	1.896	1.05907	0.000986726	0.00357409	1.89926	0.387962	1
C2CD4C	chr19	402053	407012	ENSG00000183186	4960	*	6.05	7.42	55	77.62	158.64	184.72	1.37	0.000187	0.0195	405437	409139	-	1	904	TTS	AC010641.1	5592	TTS	0.040137	0.644485	NM_001136263	3.932	4.407	3.844	2.879	2.958	2.874	-0.461646	1.73557e-09	1.32277e-08	0.573704	0.782453	1
SCARNA2	chr1	109640631	109646196	ENSG00000270066	5566	*	5.58	7.03	27	68.37	123.56	138.14	1.46	0.0011	0.0473	109642814	109643241	+	0	172	TTS	RP5-1065J22.4	2742	TTS	0.038102	0.512668	NR_003023	958.513	1043.75	1067.68	1204.96	1535.26	1552.19	0.506657	0.000335942	0.00132393	1.19832	0.252211	1
WI2-85898F10.1	chr22	46258635	46263675	ENSG00000235091	5041	*	5.52	6.99	29	62.67	95.66	157.88	1.47	0.00118	0.0481	46271878	46283628	-	2	10723	TTS	ATXN10	19968	Intergenic	0.046636	0.565873		0.025	0.009	0.017	0.01	0.009	0.01	-0.240013	0.883307	1	0.20522	0.867875	1
PDE8A	chr15	85523437	85526847	ENSG00000073417	3411	*	6.07	7.23	51	83.32	133.13	166.56	1.16	0.00286	0.0728	85523670	85682376	+	22	1472	TSS	SLC28A1	6266	promoter-TSS	0.086536	0.614663	NM_173454	12.466	11.59	11.489	11.762	9.788	9.066	-0.220664	2.37178e-05	0.000111666	0.38863	0.815862	1
STEAP3	chr2	119980481	119984503	ENSG00000115107	4023	*	6.46	7.58	57	118.93	182.55	199.71	1.12	0.00518	0.0969	119981383	120023228	+	5	1109	TSS	STEAP3-AS1	19505	intron	0.036309	0.593983	NM_138637, intron 1 of 5	13.227	13.081	11.807	17.354	15.587	14.098	0.310343	7.8629e-08	5.03916e-07	0.156077	0.886295	1
TGM2	chr20	36759782	36765425	ENSG00000198959	5644	*	5.68	7.27	42	60.53	136.32	172.09	1.59	3.46e-05	0.00762	36756862	36793774	-	12	5742	TTS	RN7SL237P	35502	intron	0.019497	0.549708	NM_001323317, intron 9 of 11	18.387	18.84	15.196	40.484	38.881	34.54	1.14285	6.44074e-83	7.71567e-81	1.73869	0.0976024	1
MUM1	chr19	1376374	1380305	ENSG00000160953	3932	*	6.5	7.6	81	100.41	192.92	194.19	1.09	0.00149	0.0532	1285889	1378430	+	13	90	TTS	AC004623.2	820	TTS	0.04173	0.601882	NM_032853	11.765	12.046	11.655	10.008	9.366	8.717	-0.352082	9.65997e-14	1.04916e-12	0.548285	0.700391	1
HPS6	chr10	103823912	103830721	ENSG00000166189	6810	*	7	8.15	88	167.35	264.66	303.91	1.15	0.00231	0.0654	103825146	103827792	+	0	476	TTS	C10orf76	11366	exon	0.026586	0.563372	NM_024747, exon 1 of 1	8.636	8.957	8.591	9.605	10.657	10.446	0.252013	2.98496e-05	0.000138465	0.546182	0.800381	1
SLC39A14	chr8	22273021	22279023	ENSG00000104635	6003	*	6.06	7.4	54	79.76	172.19	165.77	1.34	0.000284	0.0244	22224799	22291642	+	8	15620	TTS	RNU6-336P	15881	intron	0.017164	0.476841	NM_001135154, intron 8 of 8	58.752	60.751	56.774	66.194	65.404	64.044	0.119192	0.000377126	0.00147319	0.967996	0.417579	1
CACTIN	chr19	3608289	3613432	ENSG00000105298	5144	*	6.44	7.58	65	108.24	163.42	218.66	1.14	0.00283	0.0723	3610638	3626813	-	11	222	TTS	CACTIN-AS1	3068	3' UTR	0.047841	0.63601	NM_021231, exon 11 of 11	7.73	8.13	7.008	6.547	7.107	6.98	-0.128183	0.0383468	0.0944418	1.96965	0.243264	1
PDZD9	chr16	21997709	22001781	ENSG00000155714	4073	*	5.36	6.63	31	51.27	92.47	105.78	1.27	0.00242	0.067	21995185	22012431	-	4	4560	TTS	UQCRC2	4764	intron	0.010563	0.435413	NM_173806, intron 2 of 2	0.057	0.077	0.051	0.151	0.157	0.156	1.38555	0.0309392	0.0786156	1.57733	0.292098	1
C1orf170	chr1	905117	920013	ENSG00000187642	14897	*	7.32	8.7	99	220.76	311.7	520.21	1.38	0.0011	0.0473	910578	917497	-	4	1987	TTS	PLEKHN1	2077	intron	0.047667	0.653598	NM_001369897, intron 2 of 3	0.255	0.24	0.278	0.266	0.252	0.327	0.315163	0.370556	0.571177	0.263327	0.800776	1
NPAS1	chr19	47537888	47544761	ENSG00000130751	6874	*	6.36	7.48	57	107.53	161.83	194.19	1.11	0.00462	0.0907	47523076	47549033	+	11	7708	TTS	TMEM160	7840	intron	0.026921	0.557981	NM_001321086, intron 2 of 7	0.651	0.748	0.829	0.553	0.664	0.558	-0.28733	0.215096	0.387178	0.377747	0.82849	1
TACC3	chr4	1751408	1761697	ENSG00000013810	10290	*	5.56	7	24	70.5	112.4	143.67	1.44	0.00224	0.0648	1723265	1746898	+	15	9654	TTS	AC016773.1	12722	Intergenic	0.030813	0.659928		18.028	19.065	16.371	17.652	16.603	15.439	-0.0838847	0.113862	0.235139	0.937632	0.818259	1
ETV5	chr3	185767700	185773000	ENSG00000244405	5301	*	4.96	6.69	23	39.17	101.24	105.78	1.74	4.76e-05	0.0088	185764096	185826901	-	12	6254	TTS	ETV5-AS1	26608	intron	0.010757	0.436604	NM_004454, intron 11 of 12	9.962	10.643	9.254	10.536	9.949	9.385	0.00538964	0.924152	0.965878	0.461559	0.725362	1
SHROOM1	chr5	132157328	132162492	ENSG00000164403	5165	*	6.98	8.34	90	162.37	292.57	356.8	1.36	0.000257	0.0231	132157832	132166590	-	9	2078	TTS	AC004775.5	6218	exon	0.041836	0.600503	NM_133456, exon 4 of 7	5.346	5.655	4.591	7.279	7.021	6.994	0.499839	9.36395e-16	1.17079e-14	0.986972	0.333581	1
KLHL12	chr1	202860865	202866173	ENSG00000117153	5309	*	5.17	6.86	27	44.86	130.74	101.04	1.69	5.8e-05	0.0102	202861532	202897727	-	11	1987	TTS	RABIF	5256	intron	0.009798	0.43425	NM_001303051, intron 9 of 11	15.442	15.955	15.253	10.707	10.001	10.385	-0.582975	2.14181e-33	6.65624e-32	1.84129	0.409303	1
FGFR3	chr4	1810318	1813473	ENSG00000068078	3156	*	5.07	6.43	21	46.29	78.92	93.94	1.36	0.00328	0.0784	1795038	1810599	+	17	1296	TTS	LETM1	1310	Intergenic	0.02156	0.612361		1.504	1.44	1.308	0.929	1.085	0.813	-0.47136	7.69111e-05	0.000335508	0.849568	0.747745	1
RP11-473M20.7	chr16	3103831	3110176	ENSG00000261971	6346	*	7.25	8.67	97	206.52	360.33	453.11	1.42	0.00032	0.0263	3101991	3109364	-	3	2360	TSS	MMP25	3724	intron	0.038462	0.612136	NR_123723, intron 2 of 4	0.744	0.571	0.515	0.809	0.668	0.65	0.0717676	0.83798	0.922404	1.84777	0.403537	1
LLfos-48D6.1	chr19	2348645	2356509	ENSG00000273116	7865	*	6.06	7.27	45	88.3	152.26	156.3	1.21	0.00258	0.0691	2352573	2354800	-	1	4	TTS	SPPL2B	2522	intron	0.050871	0.592192	NM_001077238, intron 15 of 15	0.955	1.045	1.052	0.859	1.072	0.847	-0.11292	0.689378	0.834866	0.940464	0.64477	1
TTF1	chr9	135258758	135266130	ENSG00000125482	7373	*	6.12	7.31	49	90.44	141.1	176.03	1.19	0.00293	0.0739	135251007	135282209	-	10	11437	TTS	C9orf171	23166	intron	0.01723	0.444249	NR_134525, intron 8 of 10	8.858	8.763	8.637	7.333	7.509	7.071	-0.240101	9.99227e-06	4.93574e-05	1.47665	0.534225	1
SHROOM1	chr5	132164393	132167952	ENSG00000164403	3560	*	4.99	6.63	15	48.43	90.08	108.15	1.64	0.000963	0.045	132157832	132166590	-	9	418	TSS	AC004775.5	12480	intron	0.053963	0.617027	NM_001172700, intron 1 of 9	5.346	5.655	4.591	7.279	7.021	6.994	0.499839	9.36395e-16	1.17079e-14	0.986972	0.333581	1
DRG2	chr17	18009738	18013344	ENSG00000108591	3607	*	7.36	8.41	131	198.69	272.64	408.9	1.05	0.00434	0.0888	17991199	18011285	+	12	256	TTS	MYO15A	478	promoter-TSS	0.018863	0.588186	NM_016239	12.343	11.755	10.643	12.125	11.229	11.76	0.0554897	0.330456	0.529425	0.514068	0.65716	1
NR2C2AP	chr19	19312100	19316139	ENSG00000184162	4040	*	5.88	7.1	47	70.5	123.56	151.56	1.23	0.00146	0.0527	19312224	19314233	-	5	114	TSS	RFXANK	1442	5' UTR	0.033432	0.55484	NM_176880, exon 1 of 5	13.044	13.217	13.973	14.537	15.975	14.94	0.191082	0.00583429	0.017872	0.290053	0.7854	1
ITGB4	chr17	73748996	73756172	ENSG00000132470	7177	*	6.66	8.05	86	116.79	206.47	325.23	1.39	0.000174	0.0184	73717515	73753899	+	39	1315	TTS	GALK1	4910	exon	0.036655	0.628623	NM_000213, exon 36 of 40	0.64	0.671	0.642	0.782	0.726	0.634	-0.0317805	0.823878	0.915014	0.964799	0.559837	1
LRRC47	chr1	3693042	3697220	ENSG00000130764	4179	*	6.49	7.68	71	108.24	180.16	229.71	1.19	0.00117	0.0481	3696783	3713068	-	6	1652	TTS	SMIM1	2585	TTS	0.025856	0.586884	NM_020710	10.807	11.961	11.303	13.116	13.861	13.539	0.258166	2.79738e-06	1.49279e-05	1.20279	0.424895	1
ZNF532	chr18	56529829	56535650	ENSG00000074657	5822	*	6.92	8.06	87	154.53	216.83	318.12	1.15	0.003	0.0751	56529831	56653712	+	10	2908	TSS	RP11-108P20.4	31144	non-coding	0.035739	0.518468	NR_148459, exon 3 of 12	13.119	12.301	11.78	9.057	8.399	8.901	-0.493589	1.5001e-22	2.80526e-21	1.38092	0.191884	1
PHRF1	chr11	601974	613026	ENSG00000070047	11053	*	7.4	8.49	121	215.78	283	436.53	1.1	0.00469	0.0915	576485	612222	+	17	4722	TTS	IRF7	5054	exon	0.037915	0.595639	NM_001286583, exon 14 of 18	7.394	7.699	6.921	7.872	8.225	8.055	0.155932	0.00188658	0.00647144	0.103759	0.913017	1
TOP3B	chr22	22320372	22331361	ENSG00000100038	10990	*	7.6	8.76	162	226.46	373.08	495.73	1.16	0.000806	0.0411	22311396	22337213	-	17	11346	TSS	PPM1F	18658	intron	0.015107	0.524252	NR_146277, intron 5 of 17	8.691	8.286	7.318	10.675	10.662	8.92	0.347045	6.92371e-09	4.98166e-08	0.806785	0.559692	1
PGAM1	chr10	99185146	99194623	ENSG00000171314	9478	*	6.83	7.91	78	148.84	219.22	260.5	1.08	0.00489	0.0937	99185916	99193198	+	3	3314	TTS	AL355490.1	4054	intron	0.025644	0.482959	NM_001317079, intron 1 of 3	107.112	108.732	104.637	85.433	82.973	82.271	-0.333467	9.55435e-24	1.91305e-22	0.889038	0.735901	1
TBC1D9B	chr5	179316276	179321820	ENSG00000197226	5545	*	5.37	6.82	23	59.82	102.84	123.14	1.45	0.00167	0.0554	179289065	179334859	-	21	15811	TSS	RNF130	19602	intron	0.023453	0.58658	NM_015043, intron 5 of 20	17.935	15.727	15.001	19.621	17.57	15.996	0.161117	0.000349834	0.00137366	0.957631	0.478837	1
CSNK1E	chr22	38767347	38772353	ENSG00000213923	5007	*	6.25	7.42	71	81.18	170.6	172.09	1.17	0.000767	0.0401	38687372	38794527	-	14	24677	TSS	RP3-449O17.1	25071	intron	0.004995	0.427487	NR_002821, intron 3 of 4	36.725	40.725	33.331	40.948	39.413	37.326	-0.051022	0.298768	0.492514	0.975915	0.484057	1
RP11-30L15.6	chr8	54951942	54957662	ENSG00000260955	5721	*	5.32	6.92	21	59.11	135.52	107.36	1.6	0.000643	0.0373	54955548	54958189	-	2	746	TTS	LYPLA1	4135	Intergenic	0.016611	0.440035		0.184	0.221	0.267	0.527	0.384	0.271	0.78554	0.189965	0.352819	0.406986	0.689941	1
AC012487.2	chr2	109148987	109152224	ENSG00000214184	3238	*	5.68	6.91	33	69.79	121.17	119.99	1.23	0.00383	0.0839	109123970	109150652	-	2	46	TSS	LIMS1	250	promoter-TSS	0.05686	0.52147	NR_135290	1.802	1.673	1.482	2.086	1.867	2.064	0.299859	0.17114	0.325511	0.937632	0.818259	1
CRAT	chr9	131855232	131859917	ENSG00000095321	4686	*	5.05	6.48	18	48.43	64.57	114.46	1.43	0.00483	0.0932	131857088	131873083	-	14	486	TTS	RP11-247A12.1	2558	3' UTR	0.022417	0.596798	NM_001257363, exon 15 of 15	0.927	0.828	0.788	0.793	1.053	0.725	-0.0198547	0.903094	0.954514	0.937632	0.818259	1
ZSCAN2	chr15	85162264	85169588	ENSG00000176371	7325	*	5.97	7.41	36	89.73	163.42	176.03	1.43	0.000872	0.043	85144235	85166947	+	3	1021	TTS	RP11-182J1.5	7726	3' UTR	0.018708	0.498771	NM_181877, exon 3 of 3	7.071	7.156	7.258	7.108	7.393	7.035	0.0305174	0.673284	0.822966	1.80788	0.574819	1
DYRK2	chr12	68041591	68045344	ENSG00000127334	3754	*	6.51	7.6	66	116.08	160.23	228.13	1.09	0.00527	0.0977	68042500	68059186	+	2	968	TSS	RP11-335O4.3	9302	intron	0.071429	0.626166	NM_003583, intron 1 of 1	8.669	8.562	8.232	11.288	11.088	10.701	0.437608	1.33812e-23	2.65276e-22	0.286587	0.853443	1
G3BP1	chr5	151185421	151191238	ENSG00000145907	5818	*	5.55	7.03	53	40.59	143.49	117.62	1.48	0.000105	0.0142	151151470	151192346	+	11	4016	TTS	GLRA1	13744	3' UTR	0.003439	0.369263	NM_005754, exon 12 of 12	213.841	223.426	219.4	207.335	212.16	218.909	-0.0632453	0.114486	0.236149	0.239957	0.800827	1
AVL9	chr7	32565242	32570266	ENSG00000105778	5025	*	6.59	7.69	87	105.4	197.7	215.5	1.1	0.00122	0.0489	32535321	33078516	+	15	32433	TSS	LSM5	32859	intron	0.00876	0.410828	NM_015060, intron 1 of 15	18.039	18.91	18.464	24.332	22.198	21.743	0.197399	8.7407e-07	4.96292e-06	0.219623	0.861902	1
IZUMO4	chr19	2094295	2103552	ENSG00000099840	9258	*	7.41	8.53	125	215.78	318.87	420.74	1.12	0.00253	0.0684	2096379	2099586	+	9	662	TTS	AP3D1	2070	intron	0.047645	0.610241	NM_001031735, intron 8 of 8	0.135	0.164	0.124	0.184	0.015	0.095	-0.193207	0.726787	0.861407	0.849568	0.747745	1
OGDHL	chr10	50940558	50952759	ENSG00000197444	12202	*	7.36	8.39	121	208.66	330.03	341.02	1.03	0.00449	0.0897	50942689	50970425	-	22	3970	TTS	C10orf53	28352	intron	0.018525	0.565691	NR_144684, intron 15 of 19	9.932	10.439	9.65	9.164	9.591	9.346	-0.0761506	0.125761	0.254905	0.849568	0.747745	1
TMEM160	chr19	47547634	47551188	ENSG00000130748	3555	*	5.72	6.97	44	61.24	98.05	153.14	1.26	0.00197	0.0608	47549164	47551888	-	2	247	TTS	NPAS1	378	TTS	0.039685	0.596511	NM_002517	24.654	25.453	23.582	18.452	19.66	19.331	-0.337285	5.52095e-07	3.22222e-06	2.12464	0.17706	1
PHC2	chr1	33786201	33793970	ENSG00000134686	7770	*	7.63	8.8	136	261.35	465.55	426.27	1.17	0.00188	0.0595	33790174	33896216	-	14	88	TTS	RP11-415J8.3	1558	3' UTR	0.013903	0.506371	NM_004427, exon 7 of 7	20.844	22.808	21.873	41.002	41.332	38.728	0.877815	5.22576e-99	9.04251e-97	0.0393908	0.986815	1
UQCC2	chr6	33635122	33642619	ENSG00000137288	7498	*	6.66	7.82	72	129.61	184.15	267.6	1.16	0.00295	0.074	33663125	33679461	-	4	24254	TTS	ITPR3	25480	intron	0.022545	0.581833	NM_002224, intron 20 of 57	60.01	60.386	61.068	55.795	57.428	56.39	-0.101721	0.0480793	0.114625	0.556355	0.781164	1
ZFP62	chr5	180275326	180279650	ENSG00000196670	4325	*	5.13	6.45	23	47	80.52	94.73	1.32	0.00344	0.0794	180274610	180288285	-	3	2878	TTS	LINC00847	14762	exon	0.008328	0.423913	NM_001172638, exon 2 of 2	6.141	6.467	6.285	7.641	7.831	8.339	0.268015	1.80096e-06	9.81996e-06	0.413431	0.741648	1
BMP4	chr14	54420071	54425672	ENSG00000125378	5602	*	7.61	8.8	151	238.57	397.79	492.58	1.19	0.000764	0.0401	54416453	54423529	-	3	658	TSS	MIR5580	7670	intron	0.050893	0.553473	NM_130850, intron 1 of 3	25.497	27.844	26.43	25.749	25.877	25.006	-0.0113349	0.813669	0.909006	1.42782	0.128019	1
ARSI	chr5	149672874	149679520	ENSG00000183876	6647	*	6.42	7.65	58	113.23	199.3	202.87	1.23	0.00157	0.0541	149676776	149718870	-	1	579	TTS	CAMK2A	6343	3' UTR	0.022724	0.565603	NM_001012301, exon 2 of 2	13.238	14.589	12.979	10.25	9.599	9.969	-0.432816	9.77345e-18	1.39567e-16	0.937632	0.818259	1
UBA7	chr3	49846435	49851800	ENSG00000182179	5366	*	5.82	7.08	31	81.9	116.39	153.93	1.26	0.00559	0.0995	49842639	49851379	-	23	2262	TSS	MIR5193	5440	intron	0.012118	0.57055	NM_003335, intron 8 of 23	0.928	1.069	0.791	0.798	0.934	0.856	-0.101407	0.455921	0.654297	0.816174	0.566697	1
LYL1	chr19	13204076	13213412	ENSG00000104903	9337	*	6.93	8.09	77	167.35	220.82	326.02	1.16	0.0048	0.0931	13209846	13213681	-	3	1102	TTS	NFIX	1729	3' UTR	0.040707	0.59865	NM_001365985, exon 9 of 9	0.009	0.015	0.032	0.031	0.02	0.016	0.155944	0.894606	1	0.323278	0.775084	1
PSTPIP1	chr15	77321637	77325308	ENSG00000140368	3672	*	5.42	6.87	40	45.58	93.27	140.51	1.45	0.000324	0.0263	77287020	77329642	+	15	6170	TTS	RP11-797A18.4	10704	intron	0.026975	0.624625	NM_001321137, intron 10 of 15	0.024	0.054	0.037	0.014	0.055	0.057	-0.037416	0.964254	0.984952	0.937632	0.818259	1
GIGYF2	chr2	233721549	233727919	ENSG00000204120	6371	*	6.22	7.27	62	86.88	169.8	139.72	1.06	0.00426	0.0883	233562014	233725285	+	30	551	TTS	C2orf82	2755	non-coding	0.009735	0.441601	NR_103492, exon 27 of 27	17.879	19.089	17.688	17.169	18.9	18.488	0.0716077	0.07855	0.173831	2.84048	0.246018	1
LEPROT	chr1	65895125	65899437	ENSG00000213625	4313	*	5.57	6.73	48	47	116.39	95.52	1.16	0.00267	0.0702	65886269	65901690	+	3	4409	TTS	LEPR	10947	intron	0.007887	0.366883	NM_017526, intron 3 of 3	31.911	30.414	34.29	40.917	41.126	40.358	0.365854	3.47909e-15	4.18027e-14	1.07256	0.288542	1
BMP8A	chr1	39954589	39959888	ENSG00000183682	5300	*	5.61	6.81	32	65.52	105.23	119.2	1.2	0.00496	0.0948	39957317	39991607	+	6	78	TSS	MACF1	4450	promoter-TSS	0.05587	0.61974	NM_181809	0.331	0.203	0.342	0.332	0.389	0.319	0.262365	0.399993	0.600887	1.89051	0.0985069	1
C19orf66	chr19	10201131	10206311	ENSG00000130813	5181	*	5.45	6.86	30	57.68	97.26	134.99	1.41	0.00113	0.0477	10196805	10203921	+	8	200	TTS	ANGPTL6	705	3' UTR	0.022205	0.551351	NM_001308277, exon 8 of 8	2.55	2.09	2.223	2.336	2.867	2.336	0.028785	0.810224	0.907146	1.85345	0.559561	1
ZNF839	chr14	102785206	102790310	ENSG00000022976	5105	*	6.21	7.35	68	80.47	167.41	157.88	1.13	0.00132	0.0509	102783713	102808701	+	8	4045	TSS	MOK	16227	intron	0.033118	0.522139	NM_018335, intron 1 of 7	1.6	1.75	1.635	1.494	1.614	1.41	-0.123437	0.248182	0.431338	2.37745	0.427428	1
MARCH2	chr19	8473696	8476066	ENSG00000099785	2371	*	5.34	6.77	30	51.27	106.82	112.09	1.43	0.000558	0.0347	8478153	8503888	+	5	3272	TSS	RAB11B	5563	Intergenic	0.032925	0.501266		6.091	5.551	5.308	8.426	7.518	7.978	0.506996	4.14471e-10	3.36279e-09	1.74248	0.103315	1
HIST4H4	chr12	14919861	14924536	ENSG00000197837	4676	*	7.06	8.16	110	155.96	290.97	282.6	1.11	0.00116	0.0481	14920932	14924065	-	1	1266	TTS	RP11-174G6.5	1334	Intergenic	0.033162	0.463743		65.441	63.704	68.463	79.579	85.975	88.156	0.389571	1.73726e-11	1.60194e-10	0.270263	0.847668	1
RAPGEF1	chr9	134438781	134442899	ENSG00000107263	4119	*	5.68	6.83	39	63.38	124.36	102.62	1.15	0.00453	0.09	134452156	134615461	-	23	11316	TTS	UCK1	34185	Intergenic	0.01506	0.437591		10.707	10.996	9.62	11.652	11.518	10.11	0.12192	0.00900345	0.0264582	0.877538	0.738265	1
MIR378D2	chr8	94927979	94930680	ENSG00000264448	2702	*	5.72	6.83	47	58.4	109.21	118.41	1.11	0.00349	0.0802	94927961	94928910	-	0	420	TSS	PDP1	4246	promoter-TSS	0.068519	0.600518	NR_039602	0.035	0.101	0.072	0.121	0.192	0.133	1.05688	0.126691	0.256447	2.84658	0.217813	1
OGDHL	chr10	50965267	50971505	ENSG00000197444	6239	*	6.5	7.92	54	127.47	224.81	258.13	1.41	0.000625	0.0367	50942689	50970425	-	22	2039	TSS	RP11-507K13.4	11500	intron	0.024691	0.550657	NM_001347820, intron 1 of 21	9.932	10.439	9.65	9.164	9.591	9.346	-0.0761506	0.125761	0.254905	0.849568	0.747745	1
AC026495.1	chr15	20559223	20563175	ENSG00000265002	3953	*	4.76	6.49	13	41.3	67.76	112.09	1.73	0.000963	0.045	20563360	20563434	+	0	2161	TSS	RP11-509A17.3	3213	Intergenic	0.023538	0.555162		0	0	0	0.105	0	0	1.12737	0.782331	1	0.535681	0.711595	1
CETP	chr16	57013828	57016217	ENSG00000087237	2390	*	3.4	5.35	9	12.11	43.84	37.89	1.95	0.000889	0.0434	56995761	57017757	+	15	2734	TTS	NLRC5	8386	intron	0.01675	0.490582	NM_000078, intron 11 of 15	0.009	0.015	0.018	0.01	0.05	0.016	0.838003	0.501009	1	1.88704	0.579182	1
SRL	chr16	4290643	4293179	ENSG00000185739	2537	*	3.75	5.75	7	19.94	58.19	49.73	2	0.000466	0.0311	4239374	4292081	-	6	170	TSS	RP11-95P2.1	3914	intron	0.023669	0.574132	NM_001323667, intron 1 of 6	0.025	0.014	0.024	0	0.014	0.004	-1.33241	0.159143	0.307471	0.357341	0.846328	1
COX6CP2	chr20	49093298	49096720	ENSG00000231715	3423	*	2.63	6.39	1	11.39	92.47	74.99	3.76	0.00308	0.0759	49096303	49096528	+	0	1294	TSS	PTPN1	31881	Intergenic	0.017539	0.475745		0.03	0	0.091	0.068	0.102	0.176	1.18625	0.434892	1	1.33474	0.158979	1
HMGB2P1	chr19	1205110	1208395	ENSG00000267736	3286	*	4.46	6.12	9	34.89	55.01	84.46	1.67	0.00313	0.0765	1203207	1203820	+	0	2932	TTS	STK11	12632	5' UTR	0.085566	0.670624	NM_000455, exon 1 of 10	0.033	0.048	0.045	0.037	0.025	0.039	-0.0963335	0.941215	1	0.658837	0.600482	1
BEST4	chr1	45248507	45250894	ENSG00000142959	2388	*	4.2	6.1	9	27.77	58.19	78.94	1.9	0.000455	0.031	45249256	45253377	-	8	444	TTS	RPS15AP11	3314	3' UTR	0.038139	0.562212	NM_153274, exon 9 of 9	0.033	0.033	0.04	0.124	0.041	0.07	1.15883	0.0842649	0.18408	1.13056	0.38233	1
RN7SL165P	chr1	27143367	27147253	ENSG00000241188	3887	*	3.23	5.35	6	12.82	36.67	45	2.12	0.000663	0.0376	27141312	27141601	+	0	3709	TTS	ZDHHC18	7890	Intergenic	0.054569	0.617859		0.046	0	0.024	0.106	0	0	0.156406	0.946787	1	1.15644	0.391651	1
SLC46A2	chr9	115650852	115654610	ENSG00000119457	3759	*	4.35	6.01	18	22.79	58.99	69.47	1.66	0.000473	0.0314	115641199	115653193	-	3	462	TSS	RP11-408O19.5	4684	exon	0.033271	0.559872	NM_033051, exon 1 of 4	0.046	0.065	0.038	0.086	0.1	0.091	0.932607	0.0746405	0.166507	1.96426	0.0922167	1
RP11-486O13.4	chr14	71027101	71029395	ENSG00000257759	2295	*	4.14	5.8	11	24.21	47.03	64.73	1.67	0.00196	0.0608	70892528	71014181	-	2	14067	TSS	MED6	19725	Intergenic	0.002181	0.448997		0.084	0.026	0.024	0.055	0.027	0.042	-0.0766513	0.95448	1	0.283801	0.781841	1
ZNF469	chr16	88445994	88451897	ENSG00000225614	5904	*	4.41	6	14	28.49	45.44	82.89	1.59	0.00251	0.0683	88493878	88507165	+	1	44932	TSS	ZFPM1	70778	Intergenic	0.046764	0.602067		0.136	0.176	0.106	0.197	0.183	0.173	0.429432	0.011357	0.0324723	0.130012	0.900991	1
GRID2IP	chr7	6557008	6561729	ENSG00000215045	4722	*	4.9	6.24	20	39.88	70.95	79.73	1.33	0.00427	0.0883	6537404	6591067	-	21	21964	TTS	AC072052.7	28640	intron	0.01822	0.510697	NM_001145118, intron 7 of 21	0.152	0.11	0.146	0.06	0.05	0.067	-1.18568	0.00322569	0.0104905	0.919042	0.741253	1
LINC01122	chr2	58654649	58656473	ENSG00000233723	1825	*	4.65	6.12	16	34.18	62.98	76.57	1.48	0.00253	0.0684	58655472	59290901	+	13	89	TSS	AC007238.1	31865	Intergenic	0.061986	0.589364		0.25	0.221	0.217	0.128	0.142	0.088	-1.09708	0.0656175	0.14958	1.31652	0.228772	1
MESP1	chr15	90292869	90294841	ENSG00000166823	1973	*	3.39	5.61	6	14.95	47.03	50.52	2.22	0.000179	0.0189	90291891	90294541	-	1	686	TSS	MRPL15P1	1671	exon	0.081684	0.682556	NM_018670, exon 1 of 2	0.373	0.347	0.32	0.529	0.339	0.474	0.454151	0.149537	0.29291	0.79553	0.439991	1
FBXL7	chr5	15499283	15501493	ENSG00000183580	2211	*	4.32	5.91	15	24.92	62.98	57.63	1.59	0.00123	0.0489	15500304	15939900	+	3	84	TSS	CTD-2313D3.1	48468	promoter-TSS	0.062019	0.561086	NM_012304	0.427	0.491	0.396	0.476	0.473	0.356	0.0128886	0.938114	0.972962	0.325159	0.83366	1
BLOC1S3	chr19	45680752	45684312	ENSG00000189114	3561	*	4.92	6.45	18	42.73	87.69	87.62	1.53	0.00113	0.0477	45682002	45685059	+	2	530	TSS	AC005779.2	547	intron	0.062658	0.598596	NM_212550, intron 1 of 1	0.851	1.002	0.719	0.909	1.402	1.228	0.491491	0.000617385	0.00232334	1.09874	0.303117	1
TARBP1	chr1	234613460	234615589	ENSG00000059588	2130	*	4.6	6.12	20	28.49	65.37	74.2	1.53	0.000877	0.0431	234527058	234614849	-	29	324	TSS	RP5-855F14.1	49112	exon	0.087406	0.620949	NM_005646, exon 1 of 30	1.247	1.295	1.292	0.743	0.743	0.815	-0.715225	5.92423e-12	5.68921e-11	2.41897	0.345845	1
PITPNC1	chr17	65373190	65375952	ENSG00000154217	2763	*	3.14	5.41	2	15.67	35.87	48.94	2.26	0.00136	0.0515	65373574	65693372	+	9	997	TSS	PSMD12	11828	intron	0.082579	0.64265	NM_181671, intron 1 of 9	1.504	1.35	1.438	2.706	2.387	2.617	0.911358	1.12103e-14	1.29854e-13	0.544499	0.80508	1
PDE5A	chr4	120547818	120550763	ENSG00000138735	2946	*	4.5	6.03	14	31.33	60.59	70.26	1.53	0.00232	0.0657	120415549	120550146	-	20	856	TSS	RP11-33B1.1	76112	promoter-TSS	0.066916	0.597623	NM_033430	1.541	1.775	1.648	1.926	1.709	1.761	0.303339	6.99273e-05	0.000306665	0.937632	0.818259	1
PLEKHA7	chr11	16802922	16806031	ENSG00000166689	3110	*	4.05	5.89	9	24.21	56.6	62.36	1.84	0.000695	0.0376	16799841	17035990	-	26	4636	TTS	C11orf58	34508	intron	0.015444	0.555162	NM_001329630, intron 25 of 26	1.596	1.391	1.784	2.154	2.141	1.657	0.488551	2.71667e-08	1.83238e-07	0.156247	0.884365	1
WT1	chr11	32453812	32457431	ENSG00000184937	3620	*	3.87	5.85	10	19.23	51.82	63.15	1.98	0.000205	0.0207	32409320	32457176	-	9	1554	TSS	WT1-AS	1724	intron	0.062189	0.599613	NM_024424, intron 1 of 9	1.659	1.645	1.353	2.264	1.603	2.012	0.436492	7.30327e-05	0.000319584	0.32524	0.771729	1
PHLPP1	chr18	60382504	60385921	ENSG00000081913	3418	*	5.03	6.32	21	44.15	75.73	83.67	1.29	0.00531	0.0979	60382671	60647666	+	16	1542	TSS	RNU6-142P	14246	exon	0.082845	0.603161	NM_194449, exon 1 of 17	1.799	1.429	1.495	2.332	2.251	2.076	0.49987	1.75915e-10	1.48397e-09	0.580958	0.779523	1
NT5DC3	chr12	104183795	104187492	ENSG00000111696	3698	*	4.48	5.88	17	27.77	62.98	54.47	1.39	0.00442	0.0893	104166087	104234975	-	13	19556	TTS	RP11-341G23.4	24960	intron	0.013799	0.468488	NM_001031701, intron 9 of 13	2.21	2.107	1.907	2.426	2.135	2.088	0.115961	0.0989547	0.209842	0.538209	0.549724	1
CEP85L	chr6	118971287	118974141	ENSG00000111860	2855	*	4.52	6.03	11	34.89	58.19	72.62	1.51	0.00501	0.0952	118781943	119031238	-	13	58524	TSS	SSXP10	61917	promoter-TSS	0.068349	0.57253	NM_206921	2.649	2.674	2.615	4.082	4.347	3.846	0.591143	2.31862e-20	3.83681e-19	1.98214	0.236352	1
ZNF619	chr3	40527526	40531357	ENSG00000177873	3832	*	4.91	6.65	19	41.3	96.46	104.99	1.74	0.000118	0.015	40518603	40531727	+	5	2286	TTS	RNU5B-2P	10940	exon	0.007311	0.451579	NM_173656, exon 6 of 6	2.702	2.745	2.407	3.527	3.517	3.461	0.40784	1.27454e-07	7.95545e-07	0.179525	0.886756	1
RAC2	chr22	37631563	37638318	ENSG00000128340	6756	*	4.29	5.96	12	27.06	52.61	71.83	1.67	0.00136	0.0515	37621300	37640310	-	6	5370	TSS	Z82188.1	12906	intron	0.017471	0.565507	NM_002872, intron 2 of 6	3.214	3.209	2.506	5.337	4.698	4.147	0.688195	6.59783e-10	5.25427e-09	0.227568	0.869923	1
ZNF135	chr19	58570097	58573143	ENSG00000176293	3047	*	5.19	6.78	16	56.97	102.04	117.62	1.59	0.00151	0.0536	58571101	58597677	+	4	519	TSS	ZSCAN1	5621	5' UTR	0.056158	0.595535	NM_001289402, exon 2 of 5	3.234	3.466	3.213	2.893	2.708	2.649	-0.243474	0.00261295	0.00868272	0.780577	0.669026	1
TMEM209	chr7	129793649	129795600	ENSG00000146842	1952	*	4.03	5.83	17	15.67	41.45	72.62	1.8	0.00054	0.034	129804554	129845338	-	14	9930	TTS	RP11-775D22.2	12170	Intergenic	0.025641	0.608406		4.783	4.479	4.427	5.485	4.657	4.587	0.10202	0.148524	0.291209	0.899114	0.33958	1
KIAA1324L	chr7	86514115	86519512	ENSG00000164659	5398	*	4.95	6.26	32	29.91	80.52	72.62	1.31	0.00201	0.0614	86506221	86689015	-	21	10592	TTS	GRM3	22614	intron	0.002595	0.406707	NM_001291991, intron 20 of 20	4.785	4.949	4.925	3.961	4.114	3.938	-0.291079	6.00501e-06	3.05725e-05	0.74429	0.475266	1
LINC00452	chr13	114599430	114601861	ENSG00000229373	2432	*	4.15	6.19	17	18.52	64.57	81.31	2.04	1.47e-05	0.0048	114591278	114626485	+	7	9368	TSS	LINC00454	14022	intron	0.01358	0.479638	NM_001278674, intron 1 of 7	5.082	4.923	4.968	10.593	10.439	9.992	1.01407	2.40551e-57	1.62095e-55	2.1092	0.113545	1
HOXA10	chr7	27211886	27214557	ENSG00000253293	2672	*	5.01	6.54	26	38.46	94.07	92.36	1.53	0.000279	0.024	27210838	27219880	-	1	2384	TTS	RP1-170O19.20	6410	exon	0.079775	0.639461	NM_018951, exon 1 of 2	5.256	5.462	5.564	10.131	9.468	9.07	0.838336	1.30688e-34	4.27972e-33	1.82074	0.600457	1
CTU1	chr19	51600747	51603018	ENSG00000142544	2272	*	4.57	6	19	28.49	58.19	69.47	1.43	0.00252	0.0684	51600862	51611627	-	2	1020	TTS	KLK14	14380	exon	0.062555	0.633642	NM_145232, exon 3 of 3	6.285	7.056	5.944	9.289	9.893	9.331	0.587237	1.13185e-17	1.60404e-16	1.58528	0.353849	1
POLQ	chr3	121147401	121150618	ENSG00000051341	3218	*	4.67	6.29	19	32.05	92.47	63.94	1.62	0.000563	0.035	121150277	121264853	-	29	1268	TTS	STXBP5L	5402	Intergenic	0.004975	0.383587		6.809	6.43	7.068	8.022	7.352	7.505	0.147164	0.000904527	0.00330109	0.390102	0.826554	1
BRF2	chr8	37703337	37708509	ENSG00000104221	5173	*	5.26	6.6	27	49.85	105.23	88.41	1.33	0.0021	0.0628	37700785	37707422	-	4	1499	TSS	GPR124	3509	intron	0.026301	0.496133	NM_018310, intron 2 of 3	7.463	6.856	7.937	5.783	5.593	6.48	-0.440443	2.08147e-11	1.90119e-10	0.44233	0.677444	1
ZNF283	chr19	44330875	44333370	ENSG00000167637	2496	*	4.57	5.9	21	26.35	54.21	65.52	1.34	0.00441	0.0893	44331443	44353307	+	6	680	TSS	LYPD5	772	intron	0.025261	0.48016	NM_001297752, intron 2 of 5	10.042	9.573	10.116	17.342	16.402	16.737	0.776709	2.24255e-48	1.18164e-46	1.85345	0.559561	1
MEN1	chr11	64571429	64574692	ENSG00000133895	3264	*	4.1	5.81	15	19.23	57.4	54.47	1.71	0.000624	0.0367	64570995	64578766	-	10	2066	TTS	MAP4K2	2426	intron	0.024525	0.604352	NM_001370251, intron 9 of 10	11.138	12.083	10.385	11.672	11.863	10.932	0.0430798	0.434961	0.635176	1.42917	0.551235	1
FBXO21	chr12	117583587	117587281	ENSG00000135108	3695	*	4.65	6.07	19	31.33	86.1	48.15	1.42	0.00446	0.0897	117581145	117628336	-	11	4289	TTS	RP11-103B5.2	5538	intron	0.016247	0.493232	NM_033624, intron 11 of 11	12.894	12.635	12.848	13.424	12.499	13.851	0.015838	0.74045	0.86792	0.548692	0.792553	1
IP6K1	chr3	49822381	49824689	ENSG00000176095	2309	*	4.94	6.29	23	38.46	80.52	75.78	1.35	0.00251	0.0683	49761727	49823973	-	5	438	TSS	CDHR4	4629	promoter-TSS	0.053316	0.566291	NM_001242829	13.732	13.63	12.595	14.732	13.921	13.188	0.101543	0.0299605	0.0765033	0.549004	0.592514	1
KCTD2	chr17	73059688	73062287	ENSG00000180901	2600	*	3.54	5.39	9	14.24	39.86	44.21	1.85	0.00138	0.0517	73028706	73059358	+	7	1630	TTS	RP11-1112G13.3	4272	non-coding	0.018091	0.527126	NR_110835, exon 8 of 8	13.772	14.581	13.375	16.159	16.275	15.308	0.215836	1.21562e-06	6.77866e-06	0.991634	0.625891	1
ARHGEF2	chr1	155971263	155973943	ENSG00000116584	2681	*	1.58	5.65	1	4.98	39.06	61.57	4.07	1.21e-07	0.000272	155916645	155972355	-	25	248	TSS	RP11-336K24.5	1025	Intergenic	0.011198	0.501119		14.243	14.923	12.557	14.508	12.483	13.201	-0.023864	0.625393	0.793079	2.29499	0.138857	1
RPP14	chr3	58306263	58308285	ENSG00000163684	2023	*	4.46	6.08	14	29.91	54.21	81.31	1.63	0.0014	0.0517	58291988	58310422	+	5	3148	TTS	RP11-80H18.4	8417	3' UTR	0.01336	0.446588	NM_007042, exon 6 of 6	14.678	13.74	14.704	15.031	14.355	15.73	0.105258	0.0370612	0.0917188	1.84824	0.180923	1
PRPF6	chr20	62663058	62665987	ENSG00000101161	2930	*	4.01	5.66	18	14.24	55.01	45.78	1.64	0.00135	0.0513	62612487	62664453	+	20	70	TTS	LINC00176	1174	promoter-TSS	0.029713	0.600888	NM_001348090	15.752	16.741	14.376	15.651	15.391	14.204	-0.0288971	0.576786	0.755508	1.5443	0.366418	1
BBX	chr3	107527148	107530080	ENSG00000114439	2933	*	4.44	6.49	17	26.35	99.65	80.52	2.06	5.43e-06	0.00269	107241782	107530171	+	17	1557	TTS	LINC00635	31535	3' UTR	0.007165	0.358117	NM_020235, exon 17 of 17	17.774	15.539	15.611	17.829	17.682	16.663	0.0347675	0.370446	0.571045	2.70743	0.144072	1
DNPH1	chr6	43196007	43200074	ENSG00000112667	4068	*	4.91	6.16	26	34.18	74.94	67.89	1.25	0.00449	0.0897	43193366	43197222	-	3	818	TSS	CUL9	5716	promoter-TSS	0.03517	0.532333	NM_199184	17.787	19.368	19.27	28.953	29.597	30.928	0.683015	6.19697e-24	1.25516e-22	2.8699	0.241718	1
TGM2	chr20	36771774	36773792	ENSG00000198959	2019	*	4.02	5.58	14	18.52	43.05	52.89	1.56	0.00302	0.0753	36756862	36793774	-	12	15921	TTS	RN7SL237P	45681	intron	0.017353	0.53667	NM_198951, intron 6 of 9	18.387	18.84	15.196	40.484	38.881	34.54	1.14285	6.44074e-83	7.71567e-81	1.73869	0.0976024	1
MAEA	chr4	1312671	1316262	ENSG00000090316	3592	*	3.51	5.68	5	17.8	46.24	56.05	2.17	0.000359	0.0272	1283638	1333925	+	9	19458	TTS	UVSSA	26636	intron	0.022841	0.491785	NR_123716, intron 3 of 6	18.93	19.682	19.294	22.181	20.91	20.83	0.166017	0.000287894	0.00114862	0.324076	0.777797	1
NMT2	chr10	15146740	15149896	ENSG00000152465	3157	*	4.49	5.82	23	22.08	62.98	49.73	1.32	0.00538	0.098	15149864	15210692	-	12	1546	TTS	RPP38	9083	3' UTR	0.013946	0.434411	NM_001308295, exon 13 of 13	20.153	20.562	19.01	20.146	19.032	19.797	-0.0334194	0.460527	0.658513	0.257001	0.85769	1
MAN1B1	chr9	139995614	139998673	ENSG00000177239	3060	*	3.68	5.75	5	20.65	37.47	70.26	2.07	0.00103	0.0464	139981378	140003635	+	12	6492	TTS	DPP7	7850	intron	0.040549	0.536123	NR_045721, intron 9 of 13	20.235	20.894	20.969	19.127	17.958	19.397	-0.119532	0.00596064	0.0182093	0.937632	0.818259	1
PITPNB	chr22	28274951	28277705	ENSG00000180957	2755	*	3.09	5.38	12	4.98	36.67	46.57	2.29	0.00021	0.0208	28247656	28315256	-	11	28672	TTS	TTC28-AS1	39080	intron	0.006902	0.396514	NM_001284277, intron 7 of 10	23.282	24.996	23.067	13.833	16.676	16.961	-0.544608	2.62241e-17	3.6266e-16	0.849387	0.749873	1
UBAC1	chr9	138819876	138822905	ENSG00000130560	3030	*	3.6	5.71	10	14.24	39.86	64.73	2.11	0.000166	0.018	138824814	138853226	-	9	3424	TTS	RP11-432J22.2	16032	Intergenic	0.031044	0.65071		23.69	23.072	22.5	20.463	20.43	20.219	-0.159558	0.000571233	0.00216302	0.937632	0.818259	1
RQCD1	chr2	219460427	219462006	ENSG00000144580	1580	*	3.54	5.31	14	9.26	45.44	33.94	1.77	0.00229	0.0654	219433302	219461803	+	8	586	TTS	RNU6-136P	7174	non-coding	0.00507	0.433186	NR_073390, exon 7 of 7	27.311	26.543	26.857	31.978	30.704	29.644	0.255525	1.02505e-10	8.8331e-10	0.937632	0.818259	1
GBAS	chr7	56067554	56069895	ENSG00000146729	2342	*	4.84	6.16	26	31.33	76.53	66.31	1.32	0.0027	0.0703	56032273	56067874	+	9	850	TTS	PSPH	10034	TTS	0.011966	0.464759	NM_001483	28.86	28.075	26.73	29.728	27.42	26.78	-0.0128531	0.775891	0.884684	0.505838	0.602012	1
ARMC1	chr8	66528574	66533619	ENSG00000104442	5046	*	4.47	6.07	13	31.33	42.25	92.36	1.6	0.00374	0.0833	66514693	66546442	-	6	15346	TSS	MTFR1	25876	intron	0.026764	0.496928	NM_018120, intron 3 of 6	30	29.004	30.157	28.871	25.965	29.257	-0.134561	0.0163768	0.0450161	0.648643	0.647973	1
MAPKAP1	chr9	128194819	128199761	ENSG00000119487	4943	*	5.11	6.65	19	49.85	91.68	108.94	1.54	0.00107	0.0466	128199672	128469513	-	11	2382	TTS	RP11-184B22.2	62245	Intergenic	0.023072	0.558276		30.651	32.887	30.789	39.909	40.405	40.537	0.361343	2.22299e-20	3.68291e-19	1.47654	0.531789	1
CASC4	chr15	44708476	44711839	ENSG00000166734	3364	*	4.19	5.82	13	23.5	53.41	59.2	1.63	0.00152	0.0536	44580928	44707956	+	9	2202	TTS	RP11-516C1.1	9184	Intergenic	0.01517	0.46744		34.044	35.765	34.948	33.719	32.738	32.151	-0.049628	0.237997	0.417727	0.731728	0.449831	1
MED6	chr14	71033210	71035348	ENSG00000133997	2139	*	4.62	5.94	20	29.2	62.18	60.78	1.32	0.00484	0.0932	71047973	71067360	-	8	13694	TTS	RP11-486O13.4	20098	Intergenic	0.010295	0.476146		46.391	47.308	47.382	46.213	42.588	43.861	-0.0523654	0.239653	0.419977	0.180542	0.886442	1
RACGAP1	chr12	50399497	50400921	ENSG00000161800	1425	*	3.53	5.32	11	12.11	43.84	36.31	1.79	0.00185	0.0591	50382944	50419307	-	18	17265	TTS	AQP6	29287	intron	0.008433	0.408006	NM_001320007, intron 2 of 15	54.478	58.042	55.659	55.592	57.447	56.174	-0.0125981	0.731995	0.864043	0.0140942	0.995321	1
EIF3G	chr19	10233452	10237740	ENSG00000130811	4289	*	5.16	6.61	23	48.43	105.23	90.78	1.46	0.00113	0.0477	10225692	10230578	-	10	5018	TSS	DNMT1	8425	Intergenic	0.019361	0.488806		76.038	82.185	78.9	85.03	87.218	89.448	0.167159	0.000175781	0.000727842	0.86749	0.445095	1

## Sheet: siPRMT5_TSS
Gene	chr	start	end	Ensembl	width	strand	Conc_siCTL	Conc_siPRMT5	siCTL_A	siCTL_B	siPRMT5_A	siPRMT5_B	PRMT5_vs_CTL_Fold	PRMT5_vs_CTL_p.value	PRMT5_vs_CTL_FDR	start_gene	end_gene	strand_gene	introns_gene	Distance_gene	Distance_type	Neighbor	Distance_neighbor	Annotation	CpG%	GC%	Detail	CTL.1.FPKM.RNAseq	CTL.2.FPKM.RNAseq	CTL.3.FPKM.RNAseq	PRMT5.1.FPKM.RNAseq	PRMT5.2.FPKM.RNAseq	PRMT5.3.FPKM.RNAseq	PRMT5_vs_CTL_Fold.RNAseq	PRMT5_vs_CTL_p.value.RNAseq	PRMT5_vs_CTL_FDR.RNAseq	Intergenic_siPRMT5_TSS_LFC	Intergenic_siPRMT5_TSS_Pvalue	Intergenic_siPRMT5_TSS_FDR
DHRS3	chr1	12654626	12657798	ENSG00000162496	3173	*	5.27	6.42	31	46.29	102.62	69.19	1.15	0.00768	0.0825	12627938	12677737	-	5	21525	TSS	RP11-474O21.5	22693	intron	0.041312	0.611917	NM_004753, intron 1 of 5	1.316	1.427	1.444	4.894	5.39	5.307	1.86281	3.45049e-68	1.67094e-66	2.27643	1.57669e-39	7.06633e-37
DHRS3	chr1	12668375	12673789	ENSG00000162496	5415	*	4.87	7.64	15	43.44	220.64	176.92	2.77	6.44e-10	1.13e-06	12627938	12677737	-	5	6655	TSS	RP11-474O21.5	7823	intron	0.011639	0.487071	NM_004753, intron 1 of 5	1.316	1.427	1.444	4.894	5.39	5.307	1.86281	3.45049e-68	1.67094e-66	2.27643	1.57669e-39	7.06633e-37
CCNF	chr16	2485482	2490742	ENSG00000162063	5261	*	6.61	7.77	76	118.93	247.15	188.3	1.16	0.0015	0.0323	2479394	2508855	+	16	8718	TSS	ABCA17P	11412	exon	0.022248	0.530228	NM_001761, exon 6 of 17	35.818	36.635	33.802	37.134	36.801	35.129	0.00469815	0.889354	0.936963	1.56745	1.19471e-26	4.33451e-24
HIST1H2BJ	chr6	27092403	27095740	ENSG00000124635	3338	*	5.16	6.54	35	36.32	76.97	108.6	1.38	0.000821	0.0235	27093675	27100529	-	2	396	TTS	RP1-86C11.7	3072	Intergenic	0.014688	0.413845		868.773	838.403	888.491	794.332	781.78	781	-0.154862	1.56502e-05	6.26432e-05	0.946916	2.47438e-22	7.85513e-20
BCL2L11	chr2	111876005	111883453	ENSG00000153094	7449	*	7.39	8.61	99	235.72	458.38	324.93	1.23	0.00296	0.0481	111878505	111926024	+	5	1224	TSS	ACOXL	3930	intron	0.071438	0.588749	NM_207002, intron 1 of 3	2.87	2.541	2.551	3.089	3.656	3.259	0.19544	0.00803756	0.0211972	1.27437	1.9137e-11	1.78902e-09
BCL2L11	chr2	111893100	111894905	ENSG00000153094	1806	*	3.21	5.2	5	13.53	39.34	34.16	1.99	0.00235	0.0421	111878505	111926024	+	5	15498	TSS	ACOXL	18204	intron	0.014412	0.505817	NM_138625, intron 3 of 4	2.87	2.541	2.551	3.089	3.656	3.259	0.19544	0.00803756	0.0211972	1.27437	1.9137e-11	1.78902e-09
NEAT1	chr11	65209185	65220921	ENSG00000245532	11737	*	8.54	9.7	255	491.37	862.89	797.87	1.15	0.00193	0.0373	65190268	65213011	+	1	2042	TTS	AP000769.1	7674	Intergenic	0.024968	0.562031		14.691	14.942	13.942	30.375	29.646	37.01	1.33304	6.37482e-183	1.82827e-180	1.2707	2.02724e-11	1.86091e-09
AL022344.4	chr10	43185034	43188423	ENSG00000233515	3390	*	7.2	8.38	120	173.76	365.17	301.28	1.18	0.000527	0.0183	43169644	43187171	-	3	442	TSS	CUBNP1	3090	intron	0.022432	0.521393	NR_120656, intron 1 of 4	5.969	4.654	5.709	11.609	11.209	11.147	1.018	3.57987e-18	3.54032e-17	2.28823	5.86446e-11	5.07742e-09
SELO	chr22	50643131	50662195	ENSG00000073169	19065	*	9.73	10.9	615	1081.02	2068.71	1746.38	1.17	0.00221	0.0407	50639407	50656045	+	8	3382	TTS	TUBGCP6	3454	intron	0.035094	0.583246	NM_031454, intron 5 of 8	8.223	8.669	7.788	11.438	10.444	10.739	0.386088	2.81592e-11	1.86382e-10	1.32025	6.36748e-11	5.48179e-09
RP11-54O7.3	chr1	837104	871378	ENSG00000223764	34275	*	9.75	11.15	500	1219.89	2468.94	2087.95	1.41	0.00128	0.0297	852244	856396	-	3	1997	TTS	RP11-54O7.16	2885	non-coding	0.045984	0.63217	NR_026874, exon 2 of 4	1.451	1.48	1.328	3.463	3.445	3.374	1.23778	1.17206e-59	4.61636e-58	0.881723	7.82749e-11	6.70086e-09
MIR5702	chr2	227494324	227496994	ENSG00000263363	2671	*	6.27	7.36	66	88.3	170.18	157.65	1.09	0.0022	0.0406	227523425	227523509	-	0	27766	TTS	IRS1	100373	Intergenic	0.014238	0.436704		0.081	0.268	0.247	0.798	0.85	0.489	1.48936	0.166018	0.29105	1.56372	2.09008e-10	1.61668e-08
SOCS3	chr17	76352416	76358758	ENSG00000184557	6343	*	7.01	8.56	70	187.29	428.45	324.93	1.55	0.000272	0.0123	76352863	76356158	-	1	571	TSS	RP11-806H10.4	946	promoter-TSS	0.0522	0.602649	NR_110845	12.87	14.058	12.992	20.527	19.36	19.662	0.550734	2.55515e-35	5.18045e-34	1.58381	1.65558e-09	1.0468e-07
RP11-154H12.3	chr18	77555587	77558834	ENSG00000267780	3248	*	2.85	6.25	3	11.39	89.8	62.18	3.4	9.83e-09	1.15e-05	77552725	77576365	+	1	4486	TSS	RP11-154H12.2	5778	Intergenic	0.061922	0.593779		0.093	0.164	0.114	0.49	0.544	0.451	1.92657	0.00652163	0.0175375	1.62548	2.15766e-08	1.18268e-06
RP11-154H12.3	chr18	77560526	77562123	ENSG00000267780	1598	*	1.74	4.77	1	5.7	31.64	22.77	3.02	0.000447	0.0164	77552725	77576365	+	1	8600	TSS	RP11-154H12.2	9892	Intergenic	0.034461	0.549155		0.093	0.164	0.114	0.49	0.544	0.451	1.92657	0.00652163	0.0175375	1.62548	2.15766e-08	1.18268e-06
POTEKP	chr2	132341500	132350180	ENSG00000204434	8681	*	7.41	8.49	139	200.11	419.9	299.53	1.09	0.00191	0.037	132349324	132384839	+	20	3484	TSS	RNU6-617P	14522	Intergenic	0.016477	0.479263		1.911	1.765	1.956	3.878	4.371	4.094	1.09668	1.07035e-35	2.20182e-34	0.768987	1.49119e-07	6.77071e-06
POTEKP	chr2	132385676	132387904	ENSG00000204434	2229	*	2.71	5.11	6	7.12	39.34	29.78	2.4	0.000347	0.0142	132349324	132384839	+	20	1951	TTS	LINC01087	7807	Intergenic	0.009879	0.50763		1.911	1.765	1.956	3.878	4.371	4.094	1.09668	1.07035e-35	2.20182e-34	0.770726	1.51072e-07	6.77071e-06
CTD-2589H19.4	chr5	783029	790388	ENSG00000249908	7360	*	6.59	7.78	69	123.91	237.74	200.56	1.18	0.00159	0.0335	767511	769046	-	1	17662	TSS	ZDHHC11	64012	Intergenic	0.046208	0.591792		0.241	0.067	0.308	0.928	0.742	0.695	1.93094	0.00748276	0.0198497	1.41219	3.849e-07	1.55066e-05
CTD-2589H19.4	chr5	772761	778028	ENSG00000249908	5268	*	6.09	7.6	58	78.33	198.4	189.18	1.51	1.94e-05	0.00244	767511	769046	-	1	6348	TSS	ZDHHC11	64924	intron	0.029434	0.606607	NR_147095, intron 1 of 16	0.241	0.067	0.308	0.928	0.742	0.695	1.93094	0.00748276	0.0198497	1.41219	3.849e-07	1.55066e-05
CTD-2589H19.4	chr5	765880	772446	ENSG00000249908	6567	*	5.09	6.5	29	39.17	102.62	78.82	1.41	0.000764	0.0226	767511	769046	-	1	117	TSS	ZDHHC11B	2096	intron	0.031074	0.591989	NR_147096, intron 1 of 13	0.241	0.067	0.308	0.928	0.742	0.695	1.93094	0.00748276	0.0198497	1.41219	3.849e-07	1.55066e-05
CUL3	chr2	225448558	225450948	ENSG00000036257	2391	*	5.5	6.5	42	48.43	96.64	84.95	1.01	0.0105	0.0977	225334868	225450110	-	15	357	TSS	AC073052.1	84936	5' UTR	0.07995	0.622176	NM_003590, exon 1 of 16	27.18	25.103	24.731	24.761	23.014	23.846	-0.0924517	0.0154078	0.0381546	2.10937	1.02693e-06	3.59731e-05
GPRC5C	chr17	72426663	72430335	ENSG00000170412	3673	*	4.68	7	10	41.3	136.83	119.99	2.32	0.00975	0.0936	72428254	72445648	+	4	245	TSS	RNA5SP448	14656	5' UTR	0.06456	0.647059	NM_001366262, exon 1 of 4	2.757	2.155	2.711	3.981	3.435	4.059	0.782017	8.65183e-17	7.97178e-16	1.99451	6.30842e-06	0.00019985
GPRC5C	chr17	72438636	72440220	ENSG00000170412	1585	*	3.49	5.11	9	13.53	35.92	33.28	1.62	0.00792	0.0836	72428254	72445648	+	4	6220	TTS	CD300A	23126	intron	0.022742	0.588384	NM_018653, intron 2 of 3	2.757	2.155	2.711	3.981	3.435	4.059	0.782017	8.65183e-17	7.97178e-16	1.99451	6.30842e-06	0.00019985
RP3-402G11.26	chr22	50631038	50640580	ENSG00000273253	9543	*	7.91	9.52	186	295.54	779.08	691.9	1.61	2.86e-06	0.000687	50637518	50638976	-	1	1709	TTS	TRABD	2218	intron	0.05796	0.658353	NR_135275, intron 6 of 9	6.281	6.575	6.762	6.161	6.81	6.238	-0.0652811	0.541626	0.690153	1.49364	1.75985e-05	0.000500308
PIF1	chr15	65107218	65117771	ENSG00000140451	10554	*	8.17	9.37	204	373.87	755.99	567.53	1.2	0.0013	0.0298	65107830	65117867	-	12	4664	TTS	PLEKHO2	21592	intron	0.024829	0.549228	NM_001286499, intron 7 of 12	10.587	10.958	11.434	15.885	17.024	15.488	0.510524	1.0776e-21	1.2738e-20	1.01336	2.0896e-05	0.000584243
MIR1181	chr19	10513651	10515802	ENSG00000221566	2152	*	4.94	6.16	27	34.18	82.1	60.43	1.22	0.00576	0.0702	10514133	10514214	-	0	512	TSS	CDC37	10792	promoter-TSS	0.067907	0.639238	NM_007065	58.511	58.837	55.577	48.827	52.628	49.22	-0.230393	0.0325748	0.074351	1.17017	2.73389e-05	0.000746577
MAFA	chr8	144511397	144515133	ENSG00000182759	3737	*	5.17	7.08	27	44.86	141.11	128.75	1.91	2.05e-06	0.000554	144501351	144512068	-	1	1197	TSS	ZC3H3	6559	promoter-TSS	0.09585	0.705032	NM_201589	1.488	1.445	1.45	4.029	3.442	3.907	1.34284	7.76458e-42	1.90345e-40	1.16161	2.81588e-05	0.00076622
RP11-803A13.1	chr2	131070681	131074396	ENSG00000271435	3716	*	5.17	6.9	25	47	129.99	108.6	1.73	4.15e-05	0.00378	131071506	131071984	-	0	554	TSS	AC132479.4	15176	Intergenic	0.016424	0.57039		0.196	0.279	0.143	0.771	0.526	0.528	1.55189	0.00341925	0.00971106	1.044	4.46403e-05	0.00106286
RP11-803A13.1	chr2	131075094	131077209	ENSG00000271435	2116	*	4.93	6.59	19	42.02	112.89	79.7	1.66	0.000351	0.0142	131071506	131071984	-	0	4168	TSS	AC132479.4	11562	Intergenic	0.017975	0.583924		0.196	0.279	0.143	0.771	0.526	0.528	1.55189	0.00341925	0.00971106	1.044	4.46403e-05	0.00106286
UBE2J2	chr1	1186229	1201127	ENSG00000160087	14899	*	7.46	8.54	151	201.53	401.94	340.69	1.07	0.00111	0.0273	1189288	1209233	-	7	4390	TTS	RP5-902P8.12	6964	intron	0.033765	0.555578	NM_058167, intron 3 of 6	16.71	16.944	16.801	15.602	16.968	14.554	-0.0826951	0.113479	0.214333	0.914082	5.3189e-05	0.00125076
MXD4	chr4	2256239	2265711	ENSG00000123933	9473	*	6.31	8.28	60	98.99	356.61	266.25	1.97	8.58e-08	6.35e-05	2249158	2264021	-	5	3046	TSS	MIR4800	9092	intron	0.044451	0.64242	NM_006454, intron 2 of 5	10.123	9.876	11.186	17.064	17.356	16.622	0.240385	3.66944e-06	1.57505e-05	2.13147	5.88323e-05	0.00137498
MXD4	chr4	2266527	2268263	ENSG00000123933	1737	*	0.44	4.98	2	0.71	30.79	32.41	4.54	7.23e-06	0.00122	2249158	2264021	-	5	3374	TSS	ZFYVE28	3929	Intergenic	0.016715	0.620968		10.123	9.876	11.186	17.064	17.356	16.622	0.240385	3.66944e-06	1.57505e-05	2.13147	5.88323e-05	0.00137498
HIST1H4D	chr6	26187522	26190138	ENSG00000188987	2617	*	3.73	5.79	13	13.53	47.04	63.93	2.06	8.25e-05	0.00602	26188937	26189304	-	0	107	TTS	HIST1H2BE	4376	TTS	0.030593	0.451835	NM_003539	20.371	19.392	20.414	19.215	22.6	20.785	0.0216733	0.809138	0.884149	1.01167	8.24531e-05	0.00181826
HIST1H2BN	chr6	27810959	27817241	ENSG00000233822	6283	*	6.03	7.15	51	79.76	155.64	128.75	1.12	0.00327	0.0511	27806378	27823487	+	2	7722	TSS	HIST1H2AK	7983	Intergenic	0.008438	0.410379		101.394	94.692	85.89	107.453	94.031	106.051	0.100698	0.0689006	0.141894	0.659577	0.000121717	0.00253377
ZNF33B	chr10	43137214	43138802	ENSG00000272373	1589	*	2.51	4.88	5	6.41	28.22	30.65	2.37	0.000908	0.0247	43077041	43134001	-	5	4007	TSS	AL022344.2	18167	Intergenic	0.007561	0.377834		14.119	14.755	14.812	14.876	15.006	14.841	-0.00451503	0.955758	0.975674	1.12546	0.000137565	0.00280243
FASN	chr17	80033668	80069248	ENSG00000169710	35581	*	11.23	12.49	1369	3429.65	6358.35	5119.15	1.26	0.0109	0.0999	80036213	80056208	-	42	4750	TSS	CCDC57	7887	intron	0.045448	0.63516	NM_004104, intron 4 of 42	53.233	57.88	49.738	56.692	51.93	51.451	-0.0165326	0.714229	0.820786	0.644623	0.000158344	0.00319583
PTTG1IP	chr21	46268189	46271518	ENSG00000183255	3330	*	4.75	5.95	21	32.76	69.27	54.3	1.2	0.0107	0.0989	46269499	46293752	-	5	354	TTS	SUMO3	31160	non-coding	0.035156	0.521778	NR_104597, exon 5 of 5	74.136	75.723	72.81	74.733	72.666	72.683	-0.0504069	0.0909629	0.178743	0.618115	0.000161192	0.00321499
CPT1A	chr11	68607926	68612300	ENSG00000110090	4375	*	5.48	7.88	19	70.5	243.73	228.59	2.4	0.00467	0.0628	68522089	68609399	-	18	714	TSS	RP11-757G1.6	28018	promoter-TSS	0.068603	0.602195	NM_001031847	1.314	1.289	1.566	0.837	0.595	0.98	-0.89081	3.56018e-13	2.6672e-12	2.64983	0.000165093	0.00328419
HIST1H4I	chr6	27109589	27111734	ENSG00000198339	2146	*	4.82	6.2	26	30.62	72.69	74.44	1.38	0.00142	0.0314	27107075	27108418	+	0	2244	TTS	HIST1H2BK	3958	intron	0.01306	0.410723	NM_080593, intron 1 of 1	101.43	99.074	99.962	103.381	108.391	107.921	0.0555237	0.135934	0.247931	0.889543	0.00020268	0.00388483
LPCAT1	chr5	1492360	1496202	ENSG00000153395	3843	*	5.83	7.06	49	64.8	145.38	121.74	1.23	0.000991	0.0259	1456594	1524077	-	16	29796	TSS	SLC6A3	48736	intron	0.032804	0.580947	NM_024830, intron 3 of 13	28.155	28.675	27.489	55.592	54.199	54.78	0.931139	2.15757e-205	8.61279e-203	1.12871	0.000219525	0.00411961
LPCAT1	chr5	1504346	1513985	ENSG00000153395	9640	*	7.04	8.07	133	129.61	315.57	220.71	1.03	0.00234	0.0421	1456594	1524077	-	16	14912	TSS	CTD-2245E15.3	35056	intron	0.034239	0.583048	NM_024830, intron 1 of 13	28.155	28.675	27.489	55.592	54.199	54.78	0.931139	2.15757e-205	8.61279e-203	1.12871	0.000219525	0.00411961
LPCAT1	chr5	1489000	1492279	ENSG00000153395	3280	*	5.21	6.55	25	49.14	107.75	79.7	1.34	0.00265	0.0451	1456594	1524077	-	16	33438	TSS	SLC6A3	45094	intron	0.028981	0.538274	NM_024830, intron 3 of 13	28.155	28.675	27.489	55.592	54.199	54.78	0.931139	2.15757e-205	8.61279e-203	1.12871	0.000219525	0.00411961
TOB2	chr22	41829623	41833334	ENSG00000183864	3712	*	5.53	7.19	43	49.14	161.63	129.62	1.66	8.61e-06	0.00135	41829495	41843027	-	1	1984	TTS	CTA-223H9.9	4100	3' UTR	0.015094	0.521423	NM_016272, exon 2 of 2	9.115	8.979	8.63	15.368	12.895	14.077	0.52461	4.45473e-20	4.8702e-19	0.646726	0.000238695	0.00441411
SETD8	chr12	123871436	123875448	ENSG00000183955	4013	*	6.16	7.43	52	91.15	180.45	164.65	1.27	0.000852	0.0239	123868319	123893905	+	8	5123	TSS	hsa-mir-8072	23108	promoter-TSS	0.063326	0.612662	NM_001367386	8.986	10.727	8.119	27.127	26.199	24.502	1.37739	8.68711e-142	1.42565e-139	1.60982	0.000282934	0.00490277
AC103563.2	chr2	95617824	95625022	ENSG00000231331	7199	*	7.38	8.39	181	153.11	364.31	307.41	1.01	0.0017	0.0347	95618905	95619338	-	1	2085	TSS	AC103563.3	5368	Intergenic	0.008198	0.420117		1.543	1.75	1.498	2.725	3.596	2.914	0.900481	0.000313204	0.0010626	0.512806	0.000297667	0.00497352
PIM3	chr22	50348152	50363218	ENSG00000198355	15067	*	9.25	10.32	449	772.67	1398.24	1162.21	1.07	0.00377	0.0555	50354160	50357728	+	5	1525	TSS	CRELD2	34497	promoter-TSS	0.046864	0.656312	NR_106879	30.525	32.296	29.346	51.409	50.56	48.719	0.676306	1.41272e-74	7.75236e-73	1.2333	0.000393641	0.00634741
MED15P9	chr2	130892533	130905639	ENSG00000223760	13107	*	8.78	9.95	339	540.51	1149.38	822.39	1.16	0.00132	0.0301	130887193	130896990	+	5	2096	TTS	CCDC74B	2227	intron	0.026707	0.57714	NM_001258307, intron 3 of 7	0.928	0.861	0.862	2.315	2.198	2.214	1.306	8.01434e-22	9.51542e-21	0.89912	0.000692643	0.0103171
HIST1H4H	chr6	26296136	26297730	ENSG00000158406	1595	*	2.48	4.96	4	7.12	35.06	27.15	2.48	0.000571	0.0192	26281282	26285762	-	1	11171	TSS	HIST1H2BI	23311	Intergenic	0.008161	0.43601		651.824	658.791	680.85	573.838	578.677	579.197	-0.216025	3.43274e-09	1.9348e-08	0.80527	0.000868254	0.0127216
HIST1H4H	chr6	26277267	26280310	ENSG00000158406	3044	*	3.95	6.07	11	19.94	67.56	66.56	2.12	2.49e-05	0.00282	26281282	26285762	-	1	2494	TTS	HIST1H2BI	5166	Intergenic	0.009533	0.408478		651.824	658.791	680.85	573.838	578.677	579.197	-0.216025	3.43274e-09	1.9348e-08	0.80527	0.000868254	0.0127216
LINC01021	chr5	27476421	27479653	ENSG00000250337	3233	*	6.23	7.27	73	76.91	123.15	184.8	1.04	0.00478	0.0636	27472398	27496508	+	5	5639	TSS	CTD-3007L5.1	41519	intron	0.004024	0.392946	NR_038848, intron 3 of 4	7.587	6.094	7.252	16.888	14.902	15.789	0.986614	2.00996e-52	6.67877e-51	3.97512	0.000998163	0.0140443
AC132479.4	chr2	131088927	131092264	ENSG00000224352	3338	*	4.7	6.58	17	34.89	108.61	82.33	1.88	4.22e-05	0.00382	131087714	131087858	-	0	2738	TSS	CCDC115	5218	Intergenic	0.023082	0.480971		0.094	0	0.143	0.257	0.164	0.397	1.72008	0.205968	1	1.42153	0.00118327	0.0163026
AC132479.4	chr2	131084505	131086935	ENSG00000224352	2431	*	4.91	6.41	23	37.03	82.95	87.58	1.51	0.000522	0.0182	131087714	131087858	-	0	1994	TTS	CCDC115	10093	Intergenic	0.031289	0.507407		0.094	0	0.143	0.257	0.164	0.397	1.72008	0.205968	1	1.42153	0.00118327	0.0163026
RELB	chr19	45533352	45541899	ENSG00000104856	8548	*	6.66	7.72	72	130.32	258.27	163.78	1.06	0.00745	0.081	45504687	45541452	+	11	3826	TTS	CLASRP	4672	intron	0.022467	0.518662	NM_006509, intron 9 of 10	3.507	3.542	3.236	6.174	5.79	6.514	0.811097	3.07148e-27	4.58936e-26	2.62431	0.00120322	0.0164437
TPPP	chr5	691048	699084	ENSG00000171368	8037	*	6.3	7.61	65	92.58	215.51	175.16	1.31	0.000264	0.0121	660882	693510	-	3	1556	TSS	ZDHHC11	15404	Intergenic	0.044057	0.59333		2.267	2.312	2.02	3.795	3.777	3.668	0.735683	1.49753e-30	2.55558e-29	0.873877	0.00133178	0.0178956
TPPP	chr5	661673	666688	ENSG00000171368	5016	*	6.29	7.47	74	82.61	209.52	145.39	1.18	0.00105	0.0266	660882	693510	-	3	3298	TTS	AC026740.1	3578	3' UTR	0.048464	0.636092	NM_007030, exon 4 of 4	2.267	2.312	2.02	3.795	3.777	3.668	0.735683	1.49753e-30	2.55558e-29	0.873877	0.00133178	0.0178956
FKBP4	chr12	2903213	2905475	ENSG00000004478	2263	*	5.6	6.84	45	51.99	131.7	98.09	1.24	0.00127	0.0297	2904118	2913124	+	9	226	TSS	CBX3P4	883	exon	0.104821	0.706454	NM_002014, exon 1 of 10	179.357	188.581	177.77	205.427	209.379	196.724	0.130858	5.27274e-05	0.000197786	1.11665	0.00133708	0.0179212
WNT9A	chr1	228134396	228140496	ENSG00000143816	6101	*	5.6	6.64	42	54.83	97.49	101.59	1.04	0.00755	0.0817	228106356	228135599	-	3	1847	TSS	MIR5008	8062	Intergenic	0.049844	0.626885		0.234	0.213	0.276	0.18	0.166	0.18	-0.493596	0.0438796	0.0962074	1.24094	0.00141904	0.0187703
AVPI1	chr10	99432935	99441263	ENSG00000119986	8329	*	8.13	9.54	221	339.69	796.18	695.4	1.41	3.46e-05	0.00349	99437180	99447080	-	2	81	TTS	PI4K2A	3432	TTS	0.012369	0.495077	NM_021732	9.45	9.44	10.099	11.906	11.031	11.3	0.20557	0.00159687	0.00480853	1.49405	0.00189387	0.0239891
RP11-344E13.4	chr17	20758083	20760447	ENSG00000266369	2365	*	3.93	5.76	22	8.55	48.75	59.56	1.83	0.000712	0.0217	20759258	20760630	+	0	7	TSS	CCDC144NL	7442	Intergenic	0.006771	0.374788		1.405	1.641	1.475	2.64	2.751	2.973	0.856131	1.73072e-10	1.08316e-09	0.543129	0.00214951	0.0267819
CIC	chr19	42771912	42779503	ENSG00000079432	7592	*	6.67	7.86	74	129.61	253.14	211.95	1.19	0.00129	0.0298	42772688	42799948	+	20	3020	TSS	ERF	16398	intron	0.037945	0.614675	NM_001304815, intron 1 of 20	7.182	7.927	6.231	5.736	5.18	5.255	-0.313422	6.22046e-07	2.87833e-06	2.28135	0.00248697	0.0300051
CIC	chr19	42779809	42806866	ENSG00000079432	27058	*	9.56	10.76	546	959.96	1791.63	1664.93	1.2	0.00141	0.0313	42772688	42799948	+	20	6610	TTS	PAFAH1B3	7846	exon	0.032119	0.595594	NM_015125, exon 8 of 20	7.182	7.927	6.231	5.736	5.18	5.255	-0.313422	6.22046e-07	2.87833e-06	2.28135	0.00248697	0.0300051
FSCN1	chr7	5624852	5628650	ENSG00000075618	3799	*	4.97	6.73	17	45.58	123.15	88.46	1.76	0.000221	0.0109	5632438	5646279	+	5	5687	TSS	ACTB	23336	Intergenic	0.022386	0.562665		164.439	171.381	154.194	119.612	109.172	114.891	-0.544951	9.80433e-52	3.22517e-50	1.05415	0.00346812	0.0382396
RP11-152P17.2	chr8	107012825	107013964	ENSG00000251003	1140	*	2.83	4.94	5	9.26	32.5	28.9	2.11	0.00228	0.0415	106792473	107072752	-	5	59358	TSS	RP11-152P17.3	167128	intron	0.009666	0.369622	NR_125797, intron 1 of 4	7.966	7.822	7.853	12.793	12.419	12.44	0.613519	1.58071e-14	1.27894e-13	1.62167	0.00406134	0.0430367
RP11-152P17.2	chr8	107000923	107002932	ENSG00000251003	2010	*	2.38	5.65	4	6.41	55.59	44.67	3.27	4.76e-07	0.000194	106792473	107072752	-	5	70824	TSS	RP11-152P17.3	155662	intron	0.00249	0.405674	NR_125797, intron 1 of 4	7.966	7.822	7.853	12.793	12.419	12.44	0.613519	1.58071e-14	1.27894e-13	1.62167	0.00406134	0.0430367
LMAN1	chr18	56991200	56993370	ENSG00000074695	2171	*	4.1	5.74	15	19.23	48.75	57.8	1.64	0.00121	0.0288	56995054	57027194	-	12	2769	TTS	CPLX4	6509	Intergenic	0.00876	0.447926		41.856	41.444	41.089	52.397	50.748	52.328	0.290923	6.10065e-18	5.96733e-17	1.58985	0.00421321	0.0441244
AC005256.1	chr19	1729338	1731066	ENSG00000267073	1729	*	3.8	5.65	8	19.94	57.3	42.92	1.84	0.0013	0.0298	1748054	1748740	+	1	17852	TSS	ONECUT3	22169	Intergenic	0.037638	0.577546		0.795	0.88	0.533	2.133	2.186	1.992	1.69835	1.16684e-07	5.78331e-07	1.09642	0.00461315	0.0474006
NELFB	chr9	140161424	140177065	ENSG00000188986	15642	*	8.58	9.82	288	479.98	1052.74	754.95	1.24	0.000747	0.0223	140149624	140167998	+	12	1246	TTS	TOR4A	2956	Intergenic	0.046547	0.622019		20.394	21.488	20.709	24.033	25.134	22.962	0.17116	8.29591e-05	0.000303481	0.696891	0.00570558	0.0558751
LINC00910	chr17	41440040	41442527	ENSG00000188825	2488	*	5.21	6.32	29	44.86	85.52	74.44	1.11	0.0092	0.0909	41447212	41465913	-	5	5928	TTS	RNU6-1137P	32076	Intergenic	0.028158	0.483313		0.536	0.566	0.599	0.974	0.614	0.969	1.1392	2.81233e-10	1.72788e-09	0.988089	0.00576027	0.055979
LINC00910	chr17	41423311	41429915	ENSG00000188825	6605	*	6.18	7.68	73	71.93	225.77	183.05	1.5	1.37e-05	0.00192	41447212	41465913	-	5	20599	TTS	LINC00854	43275	Intergenic	0.013176	0.456239		0.536	0.566	0.599	0.974	0.614	0.969	1.1392	2.81233e-10	1.72788e-09	0.988089	0.00576027	0.055979
LINC00910	chr17	41429919	41438197	ENSG00000188825	8279	*	7.08	8.34	111	159.52	370.3	275.88	1.26	0.000311	0.0132	41447212	41465913	-	5	13154	TTS	RNU6-1137P	39302	Intergenic	0.015223	0.449505		0.536	0.566	0.599	0.974	0.614	0.969	1.1392	2.81233e-10	1.72788e-09	0.988089	0.00576027	0.055979
NACC2	chr9	138982090	138988298	ENSG00000148411	6209	*	5.54	7.3	28	64.8	174.46	140.13	1.76	3.75e-05	0.00361	138903204	138987131	-	5	1937	TSS	RP11-83N9.5	14756	intron	0.057677	0.663015	NM_144653, intron 1 of 5	9.503	10.199	8.374	9.236	8.163	8.241	-0.498624	6.62989e-25	8.96735e-24	1.18363	0.0058625	0.0564211
NACC2	chr9	138941923	138948854	ENSG00000148411	6932	*	5.02	6.23	25	39.88	78.68	71.82	1.21	0.00579	0.0704	138903204	138987131	-	5	41742	TSS	RP11-83N9.5	54562	intron	0.045166	0.641466	NM_144653, intron 1 of 5	9.503	10.199	8.374	9.236	8.163	8.241	-0.498624	6.62989e-25	8.96735e-24	1.18363	0.0058625	0.0564211
NACC2	chr9	138906136	138916690	ENSG00000148411	10555	*	6.51	7.58	69	113.23	212.09	170.78	1.07	0.00389	0.0563	138903204	138987131	-	5	8209	TTS	UBAC1	58187	intron	0.028712	0.590108	NM_144653, intron 2 of 5	9.503	10.199	8.374	9.236	8.163	8.241	-0.498624	6.62989e-25	8.96735e-24	1.18363	0.0058625	0.0564211
PKM	chr15	72508609	72511892	ENSG00000067225	3284	*	4.13	5.63	18	17.09	62.43	36.78	1.5	0.00433	0.0601	72491372	72524164	-	11	13914	TSS	GRAMD2	20124	intron	0.009141	0.449893	NM_001206797, intron 2 of 9	923.576	969.096	920.781	1089.83	1109.49	1057.81	0.181423	7.3011e-10	4.33953e-09	0.66274	0.00590089	0.056481
PCAT7	chr9	97321826	97332232	ENSG00000231806	10407	*	8.04	9.31	198	329.01	684.15	582.42	1.27	0.000313	0.0133	97317350	97330409	+	2	3380	TTS	FBP2	6028	intron	0.012975	0.446761	NM_003837, intron 5 of 6	2.331	2.42	2.257	4.608	4.959	4.448	0.965758	2.94961e-17	2.7891e-16	0.748972	0.00594208	0.0566972
CTB-58E17.5	chr17	36900789	36902643	ENSG00000227450	1855	*	3.32	5.15	10	9.97	39.34	31.53	1.83	0.00273	0.0459	36905612	36906969	+	0	3896	TSS	PCGF2	4354	intron	0.01673	0.536138	NM_001369614, intron 1 of 9	0.937	0.884	0.735	1.562	1.324	1.419	0.723514	6.47716e-05	0.000240431	0.625911	0.00625377	0.0584991
GDF11	chr12	56136664	56138682	ENSG00000135414	2019	*	3.07	5.02	9	7.83	40.19	24.52	1.94	0.00303	0.0487	56137182	56150911	+	3	491	TSS	SARNP	8573	intron	0.067923	0.650644	NM_005811, intron 1 of 2	7.963	8.12	7.178	17.249	15.954	15.37	1.02942	1.35759e-95	1.13929e-93	1.01157	0.00624046	0.0584991
JPH4	chr14	24048018	24053658	ENSG00000092051	5641	*	8.25	9.35	281	329.01	639.68	666.5	1.1	0.00043	0.0161	24037243	24048009	-	6	2829	TSS	RP11-66N24.3	13556	Intergenic	0.01862	0.515603		12.871	13.722	12.229	10.004	10.016	9.689	-0.385568	4.35057e-16	3.85702e-15	1.18533	0.00650458	0.0599617
PKM	chr15	72487664	72506253	ENSG00000067225	18590	*	9.68	10.9	671	964.94	2025.95	1798.05	1.22	0.000543	0.0186	72491372	72524164	-	11	5586	TTS	GRAMD2	6832	intron	0.018883	0.515681	NM_182470, intron 8 of 10	923.576	969.096	920.781	1089.83	1109.49	1057.81	0.181423	7.3011e-10	4.33953e-09	0.65229	0.00655285	0.0603702
TUB	chr11	8114483	8125901	ENSG00000166402	11419	*	7.32	8.43	127	192.28	378.85	311.79	1.11	0.00124	0.0292	8040790	8123327	+	12	3135	TTS	RIC3	7447	intron	0.014365	0.528727	NM_177972, intron 8 of 11	10.473	10.686	10.422	10.072	10.366	10.161	-0.0429437	0.301396	0.458151	2.07186	0.00717957	0.0649657
RP11-118F19.1	chr16	85617561	85624582	ENSG00000270124	7022	*	5.98	7.68	45	81.18	213.8	197.06	1.7	7.4e-06	0.00125	85613614	85617177	-	2	3894	TSS	CTD-2542L18.1	4800	Intergenic	0.031909	0.568722		0.135	0.087	0.115	0.247	0.25	0.354	1.26913	0.0511037	0.109837	1.30971	0.00755506	0.0670886
RP11-118F19.1	chr16	85596832	85601705	ENSG00000270124	4874	*	6	7.21	45	83.32	169.33	126.12	1.2	0.00284	0.0469	85613614	85617177	-	2	14346	TTS	CTD-2542L18.1	26602	Intergenic	0.02812	0.574184		0.135	0.087	0.115	0.247	0.25	0.354	1.26913	0.0511037	0.109837	1.30971	0.00755506	0.0670886
RP11-118F19.1	chr16	85602950	85607823	ENSG00000270124	4874	*	5.69	7.07	44	59.11	154.79	113.86	1.38	0.000339	0.014	85613614	85617177	-	2	8228	TTS	CTD-2542L18.1	20484	Intergenic	0.026067	0.554073		0.135	0.087	0.115	0.247	0.25	0.354	1.26913	0.0511037	0.109837	1.30971	0.00755506	0.0670886
ZNF316	chr7	6688670	6690240	ENSG00000205903	1571	*	4.1	5.54	15	19.23	51.31	42.04	1.45	0.00565	0.0695	6676952	6692595	+	8	3140	TTS	RP11-611L7.1	5039	intron	0.022945	0.578344	NM_001278559, intron 8 of 8	16.26	17.553	15.837	21.44	21.313	20.282	0.33712	3.78227e-15	3.18586e-14	0.906932	0.00849307	0.0730759
KMT2D	chr12	49442662	49456881	ENSG00000167548	14220	*	8.01	9.13	167	346.81	616.59	506.22	1.13	0.00331	0.0514	49412757	49449107	-	53	664	TSS	RHEBL1	8696	promoter-TSS	0.025812	0.549476	NM_003482	4.116	4.198	3.689	5.318	4.244	3.868	0.0859415	0.198107	0.334275	0.538441	0.00909677	0.0771378
SP1	chr12	53802114	53805752	ENSG00000185591	3639	*	6.38	7.48	67	99.7	206.96	149.76	1.1	0.0032	0.0504	53774422	53810230	+	5	6297	TTS	AMHR2	13705	intron	0.023646	0.481308	NM_138473, intron 5 of 5	16.301	16.833	15.787	18.579	17.072	17.26	-0.0123736	0.724675	0.828762	1.307	0.00984056	0.0809076
KCNJ4	chr22	38847524	38853215	ENSG00000168135	5692	*	4.62	7.24	10	39.17	170.18	132.25	2.62	0.00288	0.0472	38822331	38851205	-	1	836	TSS	KDELR3	13696	intron	0.053076	0.638728	NM_152868, intron 1 of 1	0.341	0.373	0.364	1.584	1.327	1.248	1.91385	3.42089e-25	4.68924e-24	1.09329	0.00970445	0.0809076
KCNJ4	chr22	38841227	38843847	ENSG00000168135	2621	*	3.89	5.39	19	10.68	52.17	31.53	1.5	0.00836	0.0863	38822331	38851205	-	1	8668	TSS	RP3-434P1.6	19196	intron	0.019855	0.55916	NM_152868, intron 1 of 1	0.341	0.373	0.364	1.584	1.327	1.248	1.91385	3.42089e-25	4.68924e-24	1.09329	0.00970445	0.0809076
RP1-149A16.3	chr22	32777473	32784251	ENSG00000230736	6779	*	7.16	8.51	108	177.32	316.42	411.63	1.35	0.000163	0.00913	32772650	32780330	+	2	532	TTS	RP1-149A16.17	756	TTS	0.014018	0.479492	NR_038918	0.267	0.248	0.237	0.455	0.545	0.476	0.942405	0.00129102	0.00396184	1.52579	0.0109669	0.0856881
SPATA2L	chr16	89752197	89769090	ENSG00000158792	16894	*	9.02	10.06	376	663	1126.29	1006.31	1.04	0.00447	0.0614	89762750	89768103	-	3	2106	TTS	CDK10	2118	intron	0.042209	0.607471	NR_027702, intron 8 of 11	6.67	6.969	6.258	6.507	6.703	6.453	-0.0498539	0.423515	0.584418	1.48034	0.0113897	0.0883239
RP11-473M20.16	chr16	3206734	3214513	ENSG00000261889	7780	*	5.61	6.82	27	70.5	124	102.47	1.22	0.00761	0.0821	3206736	3207484	-	0	3140	TSS	CASP16	10660	Intergenic	0.04757	0.553799		1.719	1.655	1.454	2.423	2.372	2.608	0.577575	0.00128306	0.00393974	1.04464	0.0121981	0.092984
NYAP1	chr7	100079920	100089234	ENSG00000166924	9315	*	6.9	8.55	77	162.37	469.5	281.14	1.65	5.99e-05	0.00479	100081549	100092422	+	6	3028	TSS	AC092849.1	3111	exon	0.037689	0.616062	NM_173564, exon 3 of 7	1.104	1.051	1.066	0.747	0.779	0.78	-0.508241	6.51062e-05	0.000241552	1.13194	0.0127198	0.0955744
SLC38A10	chr17	79206347	79241096	ENSG00000157637	34750	*	9.9	10.92	680	1227.72	2127.72	1734.99	1.02	0.00892	0.0893	79218799	79269105	-	15	4922	TTS	C17orf89	8640	TTS	0.038074	0.597916	NM_138570	23.551	26.729	21.845	21.913	20.655	19.747	-0.358084	1.30645e-16	1.19113e-15	0.840717	0.0134336	0.0991289
SLC38A10	chr17	79250317	79254177	ENSG00000157637	3861	*	4.04	5.75	10	22.79	68.42	39.41	1.72	0.00229	0.0416	79218799	79269105	-	15	16858	TSS	LINC00482	25323	intron	0.034206	0.592228	NM_001037984, intron 6 of 15	23.551	26.729	21.845	21.913	20.655	19.747	-0.358084	1.30645e-16	1.19113e-15	0.840717	0.0134336	0.0991289
GDF15	chr19	18487807	18491503	ENSG00000130513	3697	*	3.98	6.05	6	25.64	67.56	64.81	2.06	0.000291	0.0127	18485540	18497018	+	2	4115	TSS	MIR3189	7716	Intergenic	0.02138	0.502976		1.911	2.133	1.951	6.41	7.179	7.027	1.74841	6.07332e-58	2.3179e-56	1.67551	0.0146627	0.105891
TXN2	chr22	36868202	36880258	ENSG00000100348	12057	*	8.04	9.17	166	358.92	607.19	545.63	1.14	0.00337	0.0519	36863082	36878077	-	4	3847	TSS	FOXRED2	9006	intron	0.024969	0.509207	NM_012473, intron 2 of 3	40.764	40.893	39.892	25.53	24.951	27.174	-0.679839	4.97334e-44	1.29097e-42	0.782936	0.015043	0.108278
NAT8L	chr4	2063969	2078507	ENSG00000185818	14539	*	7.6	8.75	166	220.76	506.27	352.08	1.15	0.000819	0.0235	2061238	2070815	+	2	423	TTS	POLN	2406	TTS	0.030543	0.640322	NM_178557	3.08	3.423	3.178	1.619	1.42	1.763	-0.998245	1.02167e-36	2.15264e-35	1.16009	0.0153062	0.109734
UCP2	chr11	73680224	73695080	ENSG00000175567	14857	*	8.24	9.27	251	354.64	667.9	569.28	1.03	0.00188	0.0366	73685711	73694352	-	7	1941	TTS	DNAJB13	6320	intron	0.019589	0.535339	NM_003355, intron 6 of 7	3.047	3.816	3.45	5.766	4.921	5.18	0.614487	2.84677e-09	1.61348e-08	1.35858	0.0156869	0.112066
SLC43A2	chr17	1529933	1533796	ENSG00000167703	3864	*	6.86	8.42	88	143.85	354.9	329.31	1.56	8.76e-06	0.00136	1472560	1532130	-	14	266	TSS	SCARF1	5286	promoter-TSS	0.068099	0.645612	NM_001284498	2.861	2.936	2.754	8.538	7.39	7.107	1.2499	1.09066e-79	6.67041e-78	1.71224	0.0162848	0.11484
SLC43A2	chr17	1523318	1529396	ENSG00000167703	6079	*	6.1	7.62	54	83.32	219.78	172.54	1.51	4.41e-05	0.0039	1472560	1532130	-	14	5773	TSS	SCARF1	10794	intron	0.025671	0.552978	NM_152346, intron 2 of 13	2.861	2.936	2.754	8.538	7.39	7.107	1.2499	1.09066e-79	6.67041e-78	1.71224	0.0162848	0.11484
SLC43A2	chr17	1477220	1482302	ENSG00000167703	5083	*	4.87	7.14	20	38.46	165.05	117.36	2.27	1.3e-07	8.51e-05	1472560	1532130	-	14	7201	TTS	PITPNA	13651	intron	0.037197	0.591499	NM_152346, intron 13 of 13	2.861	2.936	2.754	8.538	7.39	7.107	1.2499	1.09066e-79	6.67041e-78	1.71224	0.0162848	0.11484
SLC43A2	chr17	1473261	1476122	ENSG00000167703	2862	*	4.31	6.27	22	17.8	81.24	73.57	1.96	1.3e-05	0.00188	1472560	1532130	-	14	2132	TTS	PITPNA	8582	3' UTR	0.02972	0.584761	NM_001284498, exon 15 of 15	2.861	2.936	2.754	8.538	7.39	7.107	1.2499	1.09066e-79	6.67041e-78	1.71224	0.0162848	0.11484
HIST1H2BE	chr6	26181192	26183312	ENSG00000197697	2121	*	3.23	5.35	6	12.82	38.48	42.92	2.11	0.00066	0.0209	26183957	26184454	+	0	1705	TSS	HIST1H4D	6685	Intergenic	0.02454	0.441509		2.588	2.447	1.749	2.165	2.007	2.177	-0.122658	0.571401	0.71416	0.93098	0.0170176	0.11961
LINC00322	chr21	44748707	44753478	ENSG00000237864	4772	*	5.86	7.34	38	78.33	169.33	154.14	1.48	0.000271	0.0123	44742296	44751919	-	2	826	TSS	AP001046.5	26934	intron	0.030189	0.585621	NR_103713, intron 1 of 2	0.048	0.021	0.089	0.095	0.169	0.14	1.21226	0.161005	0.283776	0.816991	0.0172193	0.120916
ASAP1	chr8	131363775	131367623	ENSG00000153317	3849	*	5.13	6.62	25	44.86	108.61	88.46	1.5	0.000516	0.0181	131065087	131455906	-	29	90207	TSS	SNORA12	190326	intron	0.013517	0.43763	NM_018482, intron 3 of 29	8.201	8.345	7.156	9.834	8.615	9.396	0.144328	0.0317731	0.0727636	1.40267	0.017313	0.120961
ASAP1	chr8	131346643	131349499	ENSG00000153317	2857	*	5.2	6.45	32	41.3	105.19	70.07	1.26	0.00316	0.0499	131065087	131455906	-	29	107835	TSS	SNORA12	172698	intron	0.002802	0.384804	NM_018482, intron 3 of 29	8.201	8.345	7.156	9.834	8.615	9.396	0.144328	0.0317731	0.0727636	1.40267	0.017313	0.120961
ASAP1	chr8	131354565	131355930	ENSG00000153317	1366	*	4.04	5.46	15	17.8	48.75	39.41	1.43	0.00732	0.0802	131065087	131455906	-	29	100658	TSS	SNORA12	179874	intron	0.005865	0.446886	NM_018482, intron 3 of 29	8.201	8.345	7.156	9.834	8.615	9.396	0.144328	0.0317731	0.0727636	1.40267	0.017313	0.120961
HES7	chr17	8023705	8026605	ENSG00000179111	2901	*	5.17	6.63	32	39.88	96.64	101.59	1.46	0.000256	0.0119	8023907	8027402	-	4	1248	TTS	ALOXE3	2790	exon	0.070024	0.625517	NM_001165967, exon 4 of 4	0.618	0.64	0.468	0.844	0.771	0.932	0.698746	0.01223	0.0310183	1.19821	0.0174489	0.121791
HES7	chr17	8026964	8030535	ENSG00000179111	3572	*	6.01	7.2	69	59.82	160.78	134	1.19	0.00083	0.0236	8023907	8027402	-	4	1348	TSS	ALOXE3	6384	Intergenic	0.04986	0.576309		0.618	0.64	0.468	0.844	0.771	0.932	0.698746	0.01223	0.0310183	1.19821	0.0174489	0.121791
AC009518.4	chr7	131594882	131599042	ENSG00000224865	4161	*	5.78	6.97	44	66.23	136.83	114.73	1.19	0.00208	0.0392	131594978	131633712	+	5	1984	TSS	snosnR60_Z15	4031	intron	0.011301	0.446635	NR_110836, intron 1 of 5	0.954	1.202	0.974	2.151	2.08	2.125	0.987321	3.40814e-05	0.000131072	0.811492	0.0175038	0.121791
LINC01087	chr2	132413604	132417546	ENSG00000224559	3943	*	5.48	6.7	38	51.27	122.29	84.95	1.22	0.00284	0.0468	132394597	132407188	+	1	8387	TTS	GRAMD4P8	9630	Intergenic	0.032479	0.540335		0.308	0.354	0.377	0.84	0.826	0.869	1.2531	5.43022e-15	4.53901e-14	0.507788	0.0180655	0.124788
LINC01087	chr2	132425048	132432388	ENSG00000224559	7341	*	6.23	7.25	67	82.61	159.07	146.26	1.03	0.00357	0.0535	132394597	132407188	+	1	21530	TTS	GRAMD4P8	22773	Intergenic	0.020984	0.514305		0.308	0.354	0.377	0.84	0.826	0.869	1.2531	5.43022e-15	4.53901e-14	0.507788	0.0180655	0.124788
ACTB	chr7	5562327	5573839	ENSG00000075624	11513	*	10.23	11.38	745	1660.7	2842.66	2475.06	1.14	0.0078	0.0831	5568222	5603415	-	6	139	TTS	AC006483.1	266	exon	0.037008	0.577658	NM_001101, exon 4 of 6	1701.7	1682.59	1406.77	985.234	872.15	901.679	-0.838731	1.85663e-24	2.46383e-23	1.23844	0.0190504	0.130644
CASKIN1	chr16	2216456	2217972	ENSG00000167971	1517	*	2.73	4.79	4	9.26	27.37	28.03	2.06	0.00461	0.0625	2227183	2246526	-	19	9969	TTS	TRAF7	10916	intron	0.025083	0.604881	NM_032271, intron 3 of 20	5.513	5.858	4.933	4.451	4.602	4.158	-0.335504	6.63318e-09	3.65431e-08	1.78271	0.0196107	0.132283
RP11-290F20.1	chr20	48909620	48915535	ENSG00000203999	5916	*	5.85	7.97	34	81.18	262.54	238.22	2.12	2.27e-07	0.00012	48909256	48931459	+	4	3322	TSS	RP11-290F20.2	14670	intron	0.021136	0.557227	NR_034124, intron 1 of 4	6.872	7.352	6.55	7.023	6.826	6.654	-0.0518428	0.403041	0.563262	1.64499	0.0202011	0.13482
LINC00475	chr9	94902596	94905238	ENSG00000225511	2643	*	4.12	5.9	12	22.79	73.55	45.54	1.78	0.0008	0.0232	94903748	94922396	+	5	169	TSS	RP11-100G15.7	3006	non-coding	0.035971	0.615821	NR_027341, exon 1 of 4	1.033	1.225	0.905	2.501	3.167	1.971	1.23969	3.18174e-06	1.3735e-05	0.905749	0.020338	0.13545
OSMR	chr5	38890830	38893580	ENSG00000145623	2751	*	5.74	6.97	46	60.53	135.98	114.73	1.23	0.00109	0.0271	38846100	38935743	+	17	43538	TTS	RICTOR	45815	intron	0.008367	0.491273	NM_003999, intron 7 of 17	5.823	5.231	4.988	9.577	8.426	9.03	0.718854	8.21748e-38	1.79545e-36	0.603471	0.0213224	0.139814
OSMR	chr5	38906793	38914322	ENSG00000145623	7530	*	6.31	7.72	63	95.43	224.92	197.93	1.42	7.78e-05	0.00578	38846100	38935743	+	17	25186	TTS	RICTOR	27462	intron	0.006509	0.417054	NM_003999, intron 9 of 17	5.823	5.231	4.988	9.577	8.426	9.03	0.718854	8.21748e-38	1.79545e-36	0.603471	0.0213224	0.139814
OSMR	chr5	38925776	38929422	ENSG00000145623	3647	*	5.55	6.68	39	54.83	116.31	88.46	1.13	0.0051	0.0656	38846100	38935743	+	17	8144	TTS	RICTOR	10421	intron	0.005761	0.440483	NM_003999, intron 15 of 17	5.823	5.231	4.988	9.577	8.426	9.03	0.718854	8.21748e-38	1.79545e-36	0.603471	0.0213224	0.139814
OSMR	chr5	38887314	38888935	ENSG00000145623	1622	*	4.42	5.97	20	22.79	70.13	55.18	1.55	0.000973	0.0256	38846100	38935743	+	17	42024	TSS	CTD-2127H9.1	42254	intron	0.011111	0.383714	NM_003999, intron 7 of 17	5.823	5.231	4.988	9.577	8.426	9.03	0.718854	8.21748e-38	1.79545e-36	0.603471	0.0213224	0.139814
PSMD11	chr17	30805303	30809424	ENSG00000108671	4122	*	5.81	6.99	52	59.82	148.8	105.97	1.19	0.00176	0.0355	30771278	30810336	+	13	2972	TTS	CDK5R1	6272	intron	0.008981	0.453773	NM_002815, intron 12 of 13	69.913	71.4	68.355	58.079	57.847	59.451	-0.341135	1.25507e-27	1.90812e-26	1.81808	0.0216772	0.141508
PSMD11	chr17	30802417	30804626	ENSG00000108671	2210	*	3.73	5.48	8	18.52	41.05	48.17	1.75	0.0027	0.0456	30771278	30810336	+	13	6814	TTS	CDK5R1	10114	intron	0.014493	0.455862	NM_002815, intron 8 of 13	69.913	71.4	68.355	58.079	57.847	59.451	-0.341135	1.25507e-27	1.90812e-26	1.81808	0.0216772	0.141508
ADAM11	chr17	42839643	42855287	ENSG00000073670	15645	*	8.4	9.52	237	438.68	864.6	601.69	1.12	0.00326	0.0511	42836398	42859214	+	26	11067	TSS	DBF4B	17833	intron	0.023141	0.589108	NM_001318933, intron 4 of 26	1.649	1.693	1.574	2.756	2.627	2.409	0.567554	1.07387e-11	7.31939e-11	1.09961	0.0224478	0.14439
ADAM11	chr17	42855706	42860084	ENSG00000073670	4379	*	6.64	7.68	90	108.96	214.65	196.18	1.05	0.00187	0.0364	42836398	42859214	+	26	1319	TTS	CTC-296K1.3	12671	3' UTR	0.02536	0.58794	NM_002390, exon 27 of 27	1.649	1.693	1.574	2.756	2.627	2.409	0.567554	1.07387e-11	7.31939e-11	1.09961	0.0224478	0.14439
ZDHHC11B	chr5	760522	763198	ENSG00000206077	2677	*	3.93	5.66	12	18.52	47.04	54.3	1.73	0.00107	0.0269	711922	767067	-	10	5207	TSS	ZDHHC11	51390	intron	0.01757	0.559791	NM_001351303, intron 1 of 10	0.473	0.554	0.526	1.352	1.28	1.319	1.3155	2.25488e-19	2.37889e-18	1.12952	0.0225926	0.144893
ZDHHC11B	chr5	753045	760354	ENSG00000206077	7310	*	4.98	6.67	29	34.18	106.9	96.34	1.69	3.02e-05	0.00323	711922	767067	-	10	10368	TSS	ZDHHC11	46230	intron	0.034072	0.621289	NM_001351303, intron 1 of 10	0.473	0.554	0.526	1.352	1.28	1.319	1.3155	2.25488e-19	2.37889e-18	1.12952	0.0225926	0.144893
SLC25A39	chr17	42390474	42405543	ENSG00000013306	15070	*	7.72	9.08	152	269.19	598.63	481.7	1.36	0.000176	0.00959	42396992	42402238	-	11	1016	TTS	RUNDC3A	1970	non-coding	0.04181	0.591147	NR_159401, exon 8 of 11	56.89	57.469	52.999	50.212	46.576	46.119	-0.279026	8.12064e-13	5.97171e-12	0.463973	0.0235191	0.147712
PNRC1	chr6	89790195	89793666	ENSG00000146278	3472	*	7.1	8.32	124	150.97	347.21	290.77	1.21	0.000207	0.0106	89790496	89794879	+	1	1434	TSS	RP11-63L7.5	1544	intron	0.055043	0.537597	NM_006813, intron 1 of 1	11.63	10.332	9.241	24.72	21.881	25.195	1.14762	1.35103e-65	6.08373e-64	1.31494	0.0240312	0.150447
GOT1	chr10	101160956	101164318	ENSG00000120053	3363	*	4.57	6.09	14	33.47	82.95	53.42	1.52	0.00306	0.049	101156626	101190350	-	8	6011	TTS	CNNM1	8550	intron	0.014877	0.473825	NM_002079, intron 7 of 8	35.166	36.716	34.948	51.86	53.561	51.258	0.526242	1.93534e-40	4.61048e-39	0.546843	0.0244195	0.152252
ELL	chr19	18594209	18596466	ENSG00000105656	2258	*	2.65	5.2	4	8.55	39.34	34.16	2.55	0.000179	0.00964	18553472	18632937	-	12	37600	TSS	AC010335.1	40868	intron	0.015957	0.553389	NM_006532, intron 1 of 11	3.747	4.257	3.753	4.239	3.545	3.946	-0.0878631	0.180555	0.310843	1.42987	0.0247412	0.15282
GRAMD4P2	chr22	16227806	16230362	ENSG00000235992	2557	*	5.12	6.24	34	35.61	85.52	65.69	1.12	0.00791	0.0836	16227137	16228807	+	1	277	TTS	LA16c-83F12.6	2249	intron	0.034834	0.529343	NR_132385, intron 1 of 2	0.11	0.21	0.119	0.484	0.394	0.378	1.47398	0.000434359	0.00144071	1.0818	0.0250416	0.154425
ZC3H3	chr8	144578790	144585219	ENSG00000014164	6430	*	5.85	7.32	34	81.18	172.75	146.26	1.47	0.000564	0.0191	144519824	144623623	-	11	41618	TSS	RP11-661A12.5	42138	intron	0.028158	0.591849	NM_015117, intron 4 of 11	4.535	4.249	3.728	4.964	4.802	4.679	0.174552	0.0117626	0.0299335	0.293267	0.0256304	0.155724
ZC3H3	chr8	144546056	144566296	ENSG00000014164	20241	*	9.39	10.47	412	930.76	1680.45	1149.95	1.08	0.0109	0.0998	144519824	144623623	-	11	36352	TTS	MAFA	44108	intron	0.02925	0.628113	NM_015117, intron 5 of 11	4.535	4.249	3.728	4.964	4.802	4.679	0.174552	0.0117626	0.0299335	0.293267	0.0256304	0.155724
ZC3H3	chr8	144594492	144606162	ENSG00000014164	11671	*	7.51	8.59	144	220.05	441.28	330.18	1.08	0.00201	0.0385	144519824	144623623	-	11	23296	TSS	RP11-661A12.5	23815	intron	0.032136	0.631791	NM_015117, intron 3 of 11	4.535	4.249	3.728	4.964	4.802	4.679	0.174552	0.0117626	0.0299335	0.293267	0.0256304	0.155724
RP11-152P17.3	chr8	106859592	106861197	ENSG00000253526	1606	*	2.73	4.75	9	4.27	27.37	26.27	2.01	0.00442	0.061	106838797	106846266	+	1	14128	TTS	RP11-152P17.2	67922	intron	0.002494	0.438629	NR_125796, intron 2 of 7	0.045	0.134	0.031	0.216	0.248	0.239	1.70202	0.0546984	0.116563	0.971849	0.0255516	0.155724
ZC3H3	chr8	144585824	144587945	ENSG00000014164	2122	*	3.75	5.55	12	14.95	46.18	47.29	1.79	0.000902	0.0247	144519824	144623623	-	11	36738	TSS	RP11-661A12.5	37258	intron	0.025943	0.642621	NM_015117, intron 4 of 11	4.535	4.249	3.728	4.964	4.802	4.679	0.174552	0.0117626	0.0299335	0.293267	0.0256304	0.155724
SPG7	chr16	89621501	89625480	ENSG00000197912	3980	*	5.04	6.35	23	42.73	82.95	79.7	1.31	0.00334	0.0517	89574810	89624174	+	16	684	TTS	RPL13	3574	exon	0.027903	0.536064	NM_003119, exon 17 of 17	11.721	12.192	12.149	14.891	14.993	13.986	0.2488	7.95651e-08	4.0006e-07	0.681184	0.0268937	0.160898
NEURL1	chr10	105252266	105254701	ENSG00000107954	2436	*	4.08	5.6	9	24.92	55.59	41.16	1.51	0.00859	0.0874	105253735	105352309	+	5	252	TSS	RP11-225H22.5	14124	promoter-TSS	0.068611	0.638604	NM_004210	0.217	0.19	0.24	0.625	0.455	0.559	0.76694	0.000186007	0.000651775	1.78417	0.0278521	0.161865
PLEKHH3	chr17	40819421	40823891	ENSG00000068137	4471	*	5.95	7.02	50	74.06	148.8	110.35	1.06	0.00612	0.0728	40819936	40829048	-	12	1720	TTS	TUBG2	2632	intron	0.044753	0.597315	NR_073573, intron 11 of 12	8.183	8.253	7.705	11.781	11.978	11.177	0.523969	4.16902e-26	5.93221e-25	1.0424	0.0279732	0.162383
RB1CC1	chr8	53566355	53567936	ENSG00000023287	1582	*	4.55	5.77	24	22.79	60.72	48.17	1.22	0.0101	0.0951	53535015	53626992	-	23	32130	TTS	CTD-3214K23.1	68316	intron	0.003797	0.399747	NM_014781, intron 15 of 23	24.726	23.901	24.084	29.452	29.362	27.491	0.175644	8.21506e-08	4.12569e-07	0.383777	0.0319899	0.179017
RRM2B	chr8	103239258	103240981	ENSG00000048392	1724	*	4.54	5.89	26	20.65	62.43	56.05	1.34	0.00365	0.0542	103216729	103251346	-	8	11226	TSS	KB-431C1.4	11502	intron	0.00813	0.483459	NM_001172478, intron 1 of 7	32.382	34.281	36.431	62.536	64.811	62.807	0.769673	6.34764e-79	3.81893e-77	0.975295	0.0321163	0.179279
PVRIG2P	chr7	99946997	99958271	ENSG00000235333	11275	*	7.89	9.31	208	266.34	744.02	521.11	1.42	3e-05	0.00322	99949982	99951315	+	4	1319	TTS	STAG3L5P	3111	intron	0.014903	0.564839	NR_036569, intron 12 of 17	6.149	7.011	6.618	11.266	11.732	11.353	0.763005	6.55088e-21	7.45715e-20	0.398985	0.0326328	0.180914
RP1-102E24.1	chr12	6525639	6528354	ENSG00000213942	2716	*	5.65	6.97	43	57.68	129.99	119.99	1.31	0.000528	0.0183	6518802	6519179	-	0	7818	TSS	RP1-102E24.9	20666	Intergenic	0.009948	0.457459		0.96	1.024	0.981	0.939	1.105	0.907	-0.0297347	0.933207	0.961324	0.850434	0.0344317	0.186849
FAM222A	chr12	110205187	110210094	ENSG00000139438	4908	*	5.91	7.48	49	71.21	194.13	162.03	1.57	2.1e-05	0.00256	110152032	110208312	+	2	672	TTS	FAM222A-AS1	3672	3' UTR	0.030575	0.595272	NM_032829, exon 3 of 3	1.59	1.553	1.402	2.644	2.31	2.264	0.635038	1.73702e-11	1.16803e-10	0.737261	0.0344928	0.187047
Z84812.4	chr16	83661	89736	ENSG00000260803	6076	*	6.33	7.52	62	98.99	209.52	158.52	1.19	0.00147	0.032	67513	85195	-	3	1504	TSS	IL9RP3	1622	Intergenic	0.019262	0.571523		0.349	0.3	0.312	0.49	0.522	0.445	0.55766	0.15122	0.27014	0.542866	0.0348891	0.188801
PTPRF	chr1	44022252	44025397	ENSG00000142949	3146	*	5.88	7.17	49	69.08	171.89	115.61	1.28	0.000978	0.0257	43996546	44089337	+	33	27278	TSS	KDM4A	92004	intron	0.023855	0.581558	NM_002840, intron 5 of 33	26.722	27.384	23.926	35.295	34.429	36.111	0.373003	1.0104e-21	1.1958e-20	1.59319	0.0356221	0.190861
PTPRF	chr1	43996038	43999270	ENSG00000142949	3233	*	6.36	7.45	56	108.24	214.65	134.88	1.09	0.0082	0.0854	43996546	44089337	+	33	1108	TSS	HYI-AS1	74988	intron	0.058496	0.617265	NM_002840, intron 1 of 33	26.722	27.384	23.926	35.295	34.429	36.111	0.373003	1.0104e-21	1.1958e-20	1.59319	0.0356221	0.190861
PTPRF	chr1	44014491	44018147	ENSG00000142949	3657	*	5.18	6.47	24	48.43	114.6	63.06	1.29	0.00648	0.0751	43996546	44089337	+	33	19773	TSS	HYI-AS1	93653	intron	0.02052	0.565919	NM_002840, intron 3 of 33	26.722	27.384	23.926	35.295	34.429	36.111	0.373003	1.0104e-21	1.1958e-20	1.59319	0.0356221	0.190861
PTPRF	chr1	44000227	44002425	ENSG00000142949	2199	*	3.88	5.63	11	18.52	58.15	41.16	1.75	0.00138	0.0309	43996546	44089337	+	33	4780	TSS	HYI-AS1	78660	intron	0.009103	0.523203	NM_002840, intron 1 of 33	26.722	27.384	23.926	35.295	34.429	36.111	0.373003	1.0104e-21	1.1958e-20	1.59319	0.0356221	0.190861
CBX4	chr17	77807244	77815673	ENSG00000141582	8430	*	7.13	8.56	86	193.7	419.04	337.19	1.43	0.000308	0.0131	77806954	77813228	-	4	1770	TSS	RP11-353N14.2	9956	intron	0.07214	0.654882	NM_003655, intron 3 of 4	13.214	13.591	12.147	16.974	14.84	16.295	0.217043	5.23045e-05	0.000196225	1.14799	0.0381528	0.201306
EPHA2	chr1	16448130	16482133	ENSG00000142627	34004	*	8.82	9.88	337	566.15	1102.34	785.61	1.06	0.00395	0.0568	16450831	16482582	-	16	14300	TTS	RP11-276H7.2	16574	intron	0.02344	0.568215	NM_004431, intron 3 of 16	32.461	32.905	30.185	39.354	38.671	37.177	0.239267	7.16469e-11	4.60598e-10	0.839505	0.0382348	0.2016
ZNF696	chr8	144371214	144383370	ENSG00000185730	12157	*	8.59	10.11	279	494.22	1216.94	993.18	1.52	3.84e-05	0.00365	144373558	144380231	+	3	2939	TTS	RP13-582O9.7	4501	intron	0.04492	0.563425	NM_030895, intron 2 of 2	5.906	6.411	5.968	7.322	7.214	7.001	0.203474	0.000431289	0.00143101	0.379387	0.0384374	0.202597
NAA50	chr3	113442863	113444829	ENSG00000121579	1967	*	5.13	6.29	33	37.03	83.81	72.69	1.16	0.0052	0.0664	113435306	113465121	-	4	8540	TTS	RP11-271C24.3	15823	intron	0.00916	0.366226	NM_025146, intron 1 of 4	122.179	128.108	128.203	103.631	108.859	103.618	-0.339794	5.2293e-18	5.13543e-17	0.687239	0.0390654	0.205108
LINC00896	chr22	20189260	20203650	ENSG00000236499	14391	*	9.24	10.5	404	804	1581.25	1319.86	1.26	0.00124	0.0292	20193919	20196047	+	0	408	TTS	XXbac-B444P24.8	4014	TTS	0.023212	0.614385	NR_026919	1.479	1.429	1.206	2.598	2.471	2.184	0.717831	2.38325e-09	1.35831e-08	0.588226	0.0406043	0.208537
ABHD17AP4	chr22	21021480	21026095	ENSG00000229107	4616	*	8.35	9.39	292	362.48	846.64	497.46	1.04	0.00378	0.0555	21022123	21025272	-	1	1484	TSS	AC007050.1	12384	Intergenic	0.050932	0.604117		0.62	0.686	0.46	1.421	1.488	1.317	1.22965	3.45516e-07	1.64357e-06	0.591587	0.0415681	0.211431
CAMKK1	chr17	3774849	3786059	ENSG00000004660	11211	*	7.29	8.55	100	213.64	430.16	318.8	1.26	0.00146	0.0319	3763608	3796338	-	16	15884	TSS	P2RX1	19431	intron	0.022571	0.540678	NM_172206, intron 9 of 15	7.045	7.363	6.62	5.769	5.885	5.749	-0.306925	1.20867e-08	6.53683e-08	0.849449	0.0422854	0.213571
MIR3679	chr2	134889735	134891774	ENSG00000263813	2040	*	2.7	5.03	3	9.97	41.9	23.65	2.34	0.00154	0.0328	134884695	134884763	+	0	5992	TTS	MGAT5	13002	intron	0.005397	0.395782	NM_001371457, intron 1 of 16	0.2	0.11	0.204	0	0.117	0	-1.35824	0.536972	1	0.696037	0.0432395	0.217238
TNRC6B	chr22	40703801	40707087	ENSG00000100354	3287	*	4.57	5.94	17	30.62	69.27	53.42	1.37	0.0053	0.0669	40440820	40731811	+	23	26367	TTS	ADSL	55598	intron	0.009741	0.424833	NM_001162501, intron 16 of 22	11.542	12.381	10.722	13.58	12.974	12.49	0.108806	0.00663413	0.0178157	0.658699	0.0453998	0.222874
RNF216	chr7	5817212	5824463	ENSG00000011275	7252	*	7.07	8.29	74	194.41	369.44	255.74	1.22	0.00458	0.0623	5659677	5821327	-	16	490	TSS	ZNF815P	41952	intron	0.036	0.509171	NM_207111, intron 1 of 16	36.263	35.894	33.302	36.424	35.714	35.17	-0.0625476	0.0636545	0.132634	1.64435	0.0475654	0.229132
RNF216	chr7	5775377	5777286	ENSG00000011275	1910	*	4.36	5.78	26	14.95	59.01	50.8	1.42	0.00382	0.0559	5659677	5821327	-	16	44996	TSS	RNF216-IT1	56240	intron	0.035639	0.554217	NM_207111, intron 5 of 16	36.263	35.894	33.302	36.424	35.714	35.17	-0.0625476	0.0636545	0.132634	1.64435	0.0475654	0.229132
DNAJB6	chr7	157165172	157169564	ENSG00000105993	4393	*	5.73	7.07	53	53.41	136.83	132.25	1.34	0.000218	0.0108	157129659	157210133	+	9	37709	TSS	RN7SL142P	68603	intron	0.017308	0.471084	NM_001363676, intron 5 of 6	37.397	37.066	36.947	40.718	42.124	40.982	-0.0128695	0.741812	0.842324	0.777744	0.047907	0.229562
CDKN1C	chr11	2904654	2909466	ENSG00000129757	4813	*	6.36	7.69	42	121.78	193.27	219.83	1.33	0.00252	0.0436	2904442	2907111	-	3	51	TSS	SLC22A18AS	1949	promoter-TSS	0.084806	0.658562	NM_001362475	3.567	3.362	3.401	5.319	4.945	4.873	0.596171	1.54231e-11	1.03923e-10	0.483303	0.0479411	0.229581
CBX8	chr17	77766132	77773148	ENSG00000141570	7017	*	6.24	8.02	76	74.77	294.19	223.33	1.78	2.01e-07	0.000112	77769002	77775332	-	4	638	TTS	RP11-353N14.1	4756	intron	0.061155	0.6126	NM_020649, intron 4 of 4	13.774	14.204	14.842	20.44	21.255	19.197	0.682925	2.36755e-38	5.29428e-37	1.26468	0.048284	0.230715
EPN3	chr17	48623964	48629787	ENSG00000049283	5824	*	6.38	7.42	58	108.24	196.69	145.39	1.04	0.0085	0.087	48609903	48621111	+	9	5764	TTS	SPATA20	6336	intron	0.029887	0.609308	NM_022827, intron 7 of 16	0.354	0.447	0.44	0.976	0.982	0.873	1.17036	4.30778e-11	2.81843e-10	1.20192	0.0503738	0.236981
VWA5B2	chr3	183946553	183948522	ENSG00000145198	1970	*	2.51	5	5	6.41	31.64	32.41	2.49	0.000367	0.0147	183948216	183960117	+	18	678	TSS	EIF2B5	94374	promoter-TSS	0.087907	0.710005	NM_138345	0.569	0.63	0.641	0.856	0.795	0.833	0.643692	2.47856e-05	9.7053e-05	0.917998	0.0507989	0.238691
VWA5B2	chr3	183950560	183954954	ENSG00000145198	4395	*	4.84	6.65	18	39.17	104.33	96.34	1.81	5.76e-05	0.00468	183948216	183960117	+	18	4541	TSS	EIF2B5	99594	intron	0.017756	0.589668	NM_001320373, intron 4 of 16	0.569	0.63	0.641	0.856	0.795	0.833	0.643692	2.47856e-05	9.7053e-05	0.917998	0.0507989	0.238691
TEF	chr22	41790779	41795118	ENSG00000167074	4340	*	6.97	7.98	99	151.69	271.1	233.84	1.01	0.00389	0.0563	41763336	41795328	+	3	2380	TTS	RNU6-495P	19662	3' UTR	0.023974	0.539525	NM_003216, exon 4 of 4	5.8	5.69	5.52	7.205	7.29	6.877	0.295509	2.54015e-09	1.44606e-08	0.890252	0.0578018	0.25875
SMARCA4	chr19	11093380	11095954	ENSG00000127616	2575	*	4.24	5.71	15	22.79	65.85	38.54	1.47	0.00561	0.0693	11071597	11172958	+	35	23070	TSS	CTC-215O4.4	26925	promoter-TSS	0.029149	0.532246	NM_001128845	20.893	22.387	17.703	22.91	22.975	20.681	0.106675	0.04542	0.0990921	1.23675	0.058719	0.261015
HIVEP2	chr6	143247339	143248653	ENSG00000010818	1315	*	4.24	5.61	25	12.82	47.89	49.92	1.37	0.00771	0.0826	143072604	143266338	-	9	18342	TSS	RP11-439L18.2	19187	intron	0.063214	0.565449	NM_006734, intron 1 of 9	2.663	2.592	2.326	4.328	4.024	4.004	0.670728	4.10713e-38	9.07439e-37	0.334801	0.0602957	0.264753
UBBP4	chr17	21728334	21733286	ENSG00000263563	4953	*	4.79	6.39	17	38.46	89.8	77.95	1.6	0.000676	0.0211	21729600	21731760	+	2	950	TTS	FTLP13	17016	non-coding	0.026863	0.484653	NR_144546, exon 2 of 2	27.9	29.359	29.064	48.894	48.086	46.36	0.68982	1.60265e-56	5.9625e-55	1.39949	0.0623005	0.270004
PNPLA7	chr9	140352242	140357452	ENSG00000130653	5211	*	4.96	6.35	16	46.29	88.94	74.44	1.39	0.00504	0.0652	140354404	140444986	-	34	443	TTS	NSMF	1061	exon	0.06124	0.685797	NM_152286, exon 34 of 34	0.047	0.052	0.095	0.299	0.291	0.387	1.91808	1.83813e-11	1.23462e-10	0.973143	0.0636324	0.273212
PNPLA7	chr9	140391890	140396946	ENSG00000130653	5057	*	4.06	6.6	12	21.36	96.64	97.22	2.54	3.71e-08	3.26e-05	140354404	140444986	-	34	40014	TTS	NSMF	40632	intron	0.039565	0.609375	NM_001098537, intron 16 of 34	0.047	0.052	0.095	0.299	0.291	0.387	1.91808	1.83813e-11	1.23462e-10	0.973143	0.0636324	0.273212
NEURL1B	chr5	172070054	172077269	ENSG00000214357	7216	*	5.58	7.12	28	67.65	155.64	122.61	1.54	0.000438	0.0162	172068268	172118543	+	4	5394	TSS	CTB-79E8.3	9862	intron	0.015803	0.52377	NM_001308177, intron 1 of 3	6.594	6.801	6.252	9.02	8.651	9.258	0.421593	1.74589e-22	2.12499e-21	1.14129	0.0650679	0.276802
MYPOP	chr19	46392613	46397201	ENSG00000176182	4589	*	5.31	6.89	34	45.58	127.42	109.48	1.57	5.93e-05	0.00479	46393277	46405862	-	2	1630	TTS	IRF2BP1	5531	intron	0.023763	0.545554	NM_001012643, intron 2 of 2	1.806	2.128	1.525	1.651	1.402	1.757	-0.212551	0.121582	0.226694	1.20058	0.0666631	0.2817
ZBED4	chr22	50277193	50281204	ENSG00000100426	4012	*	6.27	7.4	65	89.73	198.4	139.26	1.13	0.00247	0.0432	50247489	50283726	+	1	4528	TTS	ALG12	14678	exon	0.046135	0.541012	NM_014838, exon 2 of 2	9.613	9.796	9.01	11.241	10.764	11.226	0.192506	5.20733e-07	2.42855e-06	0.589725	0.0673816	0.283481
RASD2	chr22	35942764	35949756	ENSG00000100302	6993	*	5.75	6.83	43	64.8	133.41	94.59	1.08	0.00717	0.0792	35936914	35950048	+	2	3788	TTS	RP4-569D19.8	22798	intron	0.025747	0.544765	NM_001366725, intron 2 of 2	0.608	0.608	0.672	1.103	0.973	1.118	0.724613	8.09888e-08	4.07011e-07	0.567665	0.0691832	0.287121
POTEF	chr2	130815381	130828242	ENSG00000196604	12862	*	6.68	7.76	57	147.41	236.03	197.93	1.09	0.0106	0.0982	130831602	130886795	-	16	9790	TTS	CYP4F27P	14798	Intergenic	0.013764	0.52251		5.452	4.682	5.141	11.798	11.333	10.986	1.17242	1.25883e-102	1.19185e-100	0.998769	0.0722036	0.295843
SPTAN1	chr9	131338537	131343391	ENSG00000197694	4855	*	5.43	6.69	45	41.3	106.9	99.84	1.26	0.00101	0.0261	131314865	131395938	+	56	26099	TSS	RP11-216B9.6	26275	intron	0.009273	0.42295	NM_003127, intron 9 of 55	17.96	18.689	16.331	20.736	19.993	19.195	0.147129	0.000234247	0.000809504	0.825909	0.0729906	0.297523
PLEKHF1	chr19	30163417	30173885	ENSG00000166289	10469	*	7.05	8.84	87	177.32	527.65	388.86	1.79	3.67e-06	0.000801	30155962	30166364	+	1	2287	TTS	C19orf12	23069	Intergenic	0.026846	0.598204		3.383	3.17	3.364	5.569	5.779	5.48	0.747343	6.80302e-21	7.7382e-20	0.679792	0.0730835	0.297528
DDAH1	chr1	86039470	86044355	ENSG00000153904	4886	*	7.04	8.09	103	160.23	281.36	262.75	1.05	0.00257	0.0442	85784163	86043933	-	6	2020	TSS	RP11-290M5.4	2270	intron	0.032965	0.508086	NM_001134445, intron 1 of 6	10.897	11.04	10.757	4.187	3.869	4.237	-1.44489	3.1795e-173	8.09677e-171	0.33549	0.0736146	0.298787
TPD52L2	chr20	62522130	62525181	ENSG00000101150	3052	*	4.72	6.31	30	22.79	85.52	72.69	1.58	0.000248	0.0116	62496642	62522898	+	8	758	TTS	DNAJC5	2878	TTS	0.022295	0.522452	NM_003288	29.23	30.348	28.763	27.373	27.915	26.148	-0.201131	3.67839e-07	1.74357e-06	0.270511	0.0743991	0.300661
PEPD	chr19	33890273	33895720	ENSG00000124299	5448	*	5.89	6.96	49	69.79	142.82	106.85	1.07	0.0056	0.0692	33877855	34012700	-	14	15142	TTS	CEBPG	19404	intron	0.026809	0.607674	NM_000285, intron 11 of 14	23.452	23.576	22.323	22.731	23.05	23.338	-0.0272231	0.536806	0.686223	0.846133	0.0788603	0.307958
KDM4A	chr1	44136799	44142349	ENSG00000066135	5551	*	6.19	7.83	47	98.99	257.41	197.93	1.64	4.29e-05	0.00386	44115828	44171186	+	21	23746	TSS	KDM4A-AS1	25861	intron	0.014057	0.491171	NM_014663, intron 11 of 21	13.686	13.888	13.542	18.932	19.202	18.883	0.4378	7.91016e-33	1.46224e-31	1.24315	0.0798063	0.310381
ZNF467	chr7	149468155	149472376	ENSG00000181444	4222	*	4.9	6.4	17	42.73	94.07	75.32	1.5	0.00174	0.0351	149461451	149470568	-	4	302	TSS	SSPO	2864	5' UTR	0.058294	0.678275	NM_001329856, exon 1 of 5	1.285	1.446	1.259	1.83	1.227	1.592	0.187682	0.162734	0.286346	0.803326	0.0836195	0.317675
CCDC74A	chr2	132283150	132295389	ENSG00000163040	12240	*	7.93	9.17	199	288.42	717.51	435.28	1.24	0.000675	0.0211	132285405	132291239	+	7	1970	TTS	MED15P4	3490	exon	0.027782	0.586813	NM_001349043, exon 4 of 8	3.476	3.576	3.609	4.145	3.838	4.063	0.286454	0.00363404	0.0102697	0.754593	0.0837872	0.318232
MIR29A	chr7	130556805	130561511	ENSG00000226380	4707	*	4.65	5.96	16	34.18	52.17	72.69	1.32	0.00899	0.0897	130561567	130598069	-	3	2409	TTS	AC016831.7	20680	Intergenic	0.010414	0.448576		0.163	0.155	0.191	0.295	0.369	0.298	0.822383	0.166107	0.291169	1.10402	0.0864694	0.324888
RAB11FIP3	chr16	559412	563198	ENSG00000090565	3787	*	4.55	5.97	14	32.76	64.99	60.43	1.42	0.00487	0.0642	475618	573011	+	14	11706	TTS	CAPN15	16550	intron	0.037517	0.606445	NM_001142272, intron 7 of 11	4.993	5.36	4.898	9.04	8.506	8.649	0.766332	2.9498e-45	8.00891e-44	0.451983	0.0879559	0.328578
PRPF19	chr11	60654135	60657348	ENSG00000110107	3214	*	4.64	6.09	10	39.88	69.27	67.44	1.45	0.00825	0.0856	60658201	60674060	-	15	2460	TTS	ZP1	12576	Intergenic	0.012453	0.468098		77.395	80.039	70.279	60.938	57.302	57.783	-0.382433	9.3172e-30	1.54711e-28	1.1088	0.088754	0.330023
KLHL17	chr1	893780	903746	ENSG00000187961	9967	*	6.51	8.27	54	128.9	348.06	269.75	1.76	1.86e-05	0.00238	895966	901095	+	11	2332	TTS	PLEKHN1	3113	exon	0.070547	0.676801	NM_198317, exon 8 of 12	4.863	4.718	4.869	7.397	6.432	6.769	0.52378	8.1387e-16	7.10663e-15	0.29212	0.0916729	0.334628
TTC38	chr22	46681767	46693891	ENSG00000075234	12125	*	7.07	8.2	119	149.55	303.59	286.39	1.14	0.000495	0.0177	46663860	46689905	+	13	2076	TTS	GTSE1	4808	intron	0.027633	0.572171	NM_017931, intron 13 of 13	5.936	5.832	5.056	4.598	4.124	4.378	-0.425718	1.30188e-08	7.02165e-08	0.666622	0.0929132	0.334628
TALDO1	chr11	759051	768007	ENSG00000177156	8957	*	8.38	9.51	206	462.18	773.95	682.26	1.12	0.00445	0.0611	747328	765024	+	7	1495	TTS	PDDC1	3695	intron	0.021664	0.545444	NM_006755, intron 5 of 7	43.02	43.59	42.971	44.853	45.539	43.207	0.014767	0.732223	0.834775	1.1464	0.0925596	0.334628
CYCS	chr7	25148736	25154189	ENSG00000172115	5454	*	5.91	7.45	39	81.18	171.89	177.79	1.54	0.000128	0.0078	25159709	25164980	-	3	8246	TTS	C7orf31	22852	Intergenic	0.00697	0.449844		243.521	258.971	249.973	258.725	267.4	260.246	0.00825626	0.830429	0.899094	0.710453	0.0916631	0.334628
TTC38	chr22	46673613	46675901	ENSG00000075234	2289	*	3.87	5.84	15	14.24	57.3	56.93	1.97	9.29e-05	0.00637	46663860	46689905	+	13	10897	TSS	PKDREJ	15538	intron	0.020114	0.572115	NM_017931, intron 6 of 13	5.936	5.832	5.056	4.598	4.124	4.378	-0.425718	1.30188e-08	7.02165e-08	0.666622	0.0929132	0.334628
PPIL2	chr22	22032465	22035072	ENSG00000100023	2608	*	3.9	5.54	5	24.92	50.46	42.92	1.64	0.00976	0.0937	22020297	22054304	+	21	13472	TSS	KB-1440D3.13	17116	intron	0.022256	0.522056	NM_014337, intron 6 of 19	11.457	12.223	10.511	10.695	9.896	9.879	-0.210006	7.79567e-06	3.23888e-05	0.917368	0.0924606	0.334628
CYCS	chr7	25159875	25162423	ENSG00000172115	2549	*	4.72	5.9	30	22.79	57.3	62.18	1.18	0.0093	0.0914	25159709	25164980	-	3	1440	TTS	C7orf31	13166	3' UTR	0.014134	0.433281	NM_018947, exon 3 of 3	243.521	258.971	249.973	258.725	267.4	260.246	0.00825626	0.830429	0.899094	0.710453	0.0916631	0.334628
KB-1732A1.1	chr8	103836316	103838202	ENSG00000253669	1887	*	5.28	6.63	45	32.76	89.8	108.6	1.35	0.000732	0.0221	103817744	103821794	+	1	15465	TTS	AZIN1	24967	Intergenic	0.008488	0.420467		12.452	13.481	11.776	29.884	29.791	28.869	1.14221	1.71977e-109	1.84066e-107	0.838184	0.0945315	0.338536
RP11-44N21.1	chr14	105548921	105561909	ENSG00000257556	12989	*	7.93	9.17	217	272.04	690.99	461.56	1.24	0.000306	0.0131	105561527	105565341	+	2	6112	TSS	RP11-44N21.2	23611	Intergenic	0.034034	0.62627		0.29	0.562	0.407	0.877	0.574	1.166	0.696619	0.102106	0.196534	0.420377	0.0948935	0.339099
RP11-44N21.1	chr14	105545980	105548002	ENSG00000257556	2023	*	2.98	4.94	8	7.83	37.63	23.65	1.95	0.00361	0.0538	105561527	105565341	+	2	14536	TSS	GPR132	15209	Intergenic	0.02573	0.46637		0.29	0.562	0.407	0.877	0.574	1.166	0.696619	0.102106	0.196534	0.420377	0.0948935	0.339099
ZNF12	chr7	6733446	6735717	ENSG00000164631	2272	*	5.46	6.91	28	59.82	118.02	121.74	1.45	0.00068	0.0212	6728063	6746554	-	5	6518	TTS	AC073343.13	13950	intron	0.011454	0.437693	NM_006956, intron 4 of 5	13.11	12.788	12.615	18.727	18.383	18.335	0.472123	1.13911e-36	2.39668e-35	0.724764	0.0993856	0.350564
TSC1	chr9	135773382	135775212	ENSG00000165699	1831	*	3.54	5.41	9	14.24	42.76	42.04	1.87	0.00123	0.029	135766734	135820008	-	22	7563	TTS	C9orf9	8879	intron	0.019683	0.486339	NM_001162427, intron 19 of 21	10.332	10.85	9.345	9.302	8.713	9.684	-0.0263397	0.542869	0.691133	1.04232	0.100878	0.35313
RP11-535A19.1	chr11	75511078	75512957	ENSG00000254814	1880	*	2.46	4.9	1	9.97	37.63	21.9	2.44	0.003	0.0485	75511921	75514460	-	2	96	TTS	RP11-535A19.2	2458	3' UTR	0.01065	0.527408	NM_001253891, exon 7 of 7	1.616	1.74	1.705	2.501	2.478	2.07	0.442956	0.0140307	0.0351094	1.11809	0.102308	0.355119
PPP1R37	chr19	45593074	45603142	ENSG00000104866	10069	*	8.05	9.29	177	352.51	683.3	565.78	1.24	0.00104	0.0265	45596219	45650543	+	12	1889	TSS	GEMIN7	3326	intron	0.034568	0.552543	NM_019121, intron 1 of 12	16.257	16.387	15.597	13.241	13.312	12.621	-0.357568	5.23185e-16	4.61202e-15	0.676584	0.10334	0.356717
PPP1R37	chr19	45617617	45628147	ENSG00000104866	10531	*	7.51	9	123	242.13	584.95	439.66	1.49	9.3e-05	0.00637	45596219	45650543	+	12	26663	TSS	MARK4	40337	intron	0.02061	0.55717	NM_019121, intron 1 of 12	16.257	16.387	15.597	13.241	13.312	12.621	-0.357568	5.23185e-16	4.61202e-15	0.676584	0.10334	0.356717
CTD-2126E3.1	chr19	50551793	50554229	ENSG00000204666	2437	*	4.14	5.72	16	19.23	48.75	56.93	1.58	0.0016	0.0336	50553845	50570050	+	2	834	TSS	CTD-2126E3.3	1308	promoter-TSS	0.02423	0.50821	NR_027257	0.154	0.127	0.112	0.329	0.397	0.187	1.16775	0.00419269	0.0117162	0.804405	0.103377	0.356717
AC004895.4	chr7	6117093	6118481	ENSG00000231704	1389	*	2.7	4.82	8	4.98	23.09	33.28	2.12	0.00268	0.0453	6120733	6132683	+	3	2946	TSS	AC004895.1	4948	Intergenic	0.017304	0.485591		0.206	0.271	0.276	0.482	0.529	0.735	1.15331	0.0164659	0.0404662	0.637135	0.104371	0.358522
SLC43A1	chr11	57248315	57250488	ENSG00000149150	2174	*	3.75	5.59	12	14.95	47.89	48.17	1.83	0.000637	0.0205	57252006	57283259	-	14	2604	TTS	RTN4RL2	4394	Intergenic	0.029926	0.57064		3.669	3.544	3.534	3.239	3.266	2.756	-0.24215	0.00344185	0.00977149	0.991242	0.104942	0.359598
HDAC4	chr2	240294542	240302020	ENSG00000068024	7479	*	6.83	8.31	96	131.03	344.64	289.02	1.48	1.17e-05	0.00173	239969863	240322643	-	26	24362	TSS	MIR2467	24782	intron	0.031697	0.574886	NM_006037, intron 1 of 26	0.377	0.593	0.851	1.506	1.442	1.59	0.748559	5.75607e-14	4.50064e-13	0.456518	0.107107	0.363956
STIP1	chr11	63968833	63972563	ENSG00000168439	3731	*	4.69	6.5	18	33.47	87.23	93.71	1.81	5.14e-05	0.00433	63952743	63972015	+	13	1317	TTS	FERMT3	3507	exon	0.020649	0.498391	NM_001282653, exon 12 of 14	199.091	214.367	191.959	179.565	187.086	175.821	-0.173845	1.05148e-09	6.16898e-09	0.191472	0.108495	0.364713
DIP2A	chr21	47989895	47991907	ENSG00000160305	2013	*	2.56	4.62	4	7.83	31.64	17.52	2.05	0.00811	0.0847	47878861	47989926	+	37	975	TTS	S100B	27973	TTS	0.00547	0.404076	NM_001146116	5.516	5.6	4.608	6.598	6.02	6.451	0.188985	0.000487805	0.00160465	0.324935	0.111008	0.36885
PRKD2	chr19	47175431	47179913	ENSG00000105287	4483	*	6.07	7.38	41	93.29	194.13	139.26	1.31	0.00203	0.0386	47177573	47220384	-	18	99	TTS	DACT3-AS1	3032	TTS	0.016737	0.508701	NM_001079881	6.386	6.536	5.126	3.686	4.387	4.561	-0.626768	1.37273e-21	1.61235e-20	0.60827	0.111818	0.370483
MEF2D	chr1	156431821	156434116	ENSG00000116604	2296	*	4.5	5.9	16	29.2	56.44	63.06	1.4	0.00434	0.0602	156433518	156470620	-	11	550	TTS	RP11-98G7.1	6710	TTS	0.023976	0.528105	NM_005920	3.767	5.001	3.818	6.346	5.327	5.648	0.343461	1.62003e-05	6.46874e-05	0.488912	0.116224	0.379396
ABHD17AP6	chr17	20743635	20747857	ENSG00000226981	4223	*	6.09	7.25	52	84.03	165.91	137.5	1.16	0.00238	0.0423	20717932	20747570	+	3	1824	TTS	RP11-344E13.4	13512	Intergenic	0.056385	0.645666		0.31	0.492	0.375	0.837	0.968	0.869	1.14368	4.88531e-05	0.000183978	0.553421	0.119985	0.388758
OTUD1	chr10	23727480	23730497	ENSG00000165312	3018	*	6.25	7.36	53	98.99	201.83	127.87	1.12	0.00648	0.0751	23728197	23731308	+	0	792	TSS	MIR1254-2	46592	exon	0.089854	0.616506	NM_001145373, exon 1 of 1	2.195	2.163	2.009	5.533	5.392	5.553	1.33712	1.28563e-78	7.62602e-77	0.556318	0.121606	0.392445
ZFP90	chr16	68590093	68594149	ENSG00000184939	4057	*	4.68	5.91	20	31.33	57.3	63.06	1.23	0.00919	0.0908	68564186	68592417	+	4	296	TTS	RP11-615I2.1	15563	intron	0.007645	0.439596	NM_133458, intron 3 of 4	4.929	4.82	4.461	3.342	3.076	3.01	-0.611402	1.45323e-25	2.02016e-24	0.446014	0.12361	0.397231
RP11-73K9.3	chr4	113192014	113193780	ENSG00000272567	1767	*	3.25	5.15	9	9.97	35.92	35.03	1.9	0.00194	0.0374	113194123	113194472	-	0	1226	TTS	AP1AR	1694	non-coding	0.006799	0.439411	NR_136622, exon 10 of 10	0.269	0.234	0.196	0.127	0.203	0.28	-0.227186	0.769657	0.863272	0.31614	0.125277	0.400344
TCF20	chr22	42712295	42716635	ENSG00000100207	4341	*	5.55	6.7	33	60.53	128.28	79.7	1.15	0.00858	0.0874	42610852	42739622	-	4	25157	TSS	CTA-989H11.1	39613	Intergenic	0.020973	0.582488		10.448	10.914	10.554	9.474	9.044	8.962	-0.214977	0.00252436	0.00735691	0.889042	0.130938	0.410543
TCF20	chr22	42718169	42721742	ENSG00000100207	3574	*	4.86	6.32	24	34.18	100.06	59.56	1.46	0.0015	0.0323	42610852	42739622	-	4	19666	TSS	Z83851.1	40452	Intergenic	0.016517	0.540722		10.448	10.914	10.554	9.474	9.044	8.962	-0.214977	0.00252436	0.00735691	0.889042	0.130938	0.410543
RRP12	chr10	99129009	99134214	ENSG00000052749	5206	*	6.26	7.54	54	98.99	196.69	174.29	1.28	0.000854	0.024	99116458	99161127	-	33	15154	TTS	RP11-452K12.6	21342	intron	0.020177	0.573295	NM_015179, intron 20 of 33	18.472	19.337	18.179	19.851	20.274	19.051	0.0508215	0.167297	0.292833	1.08462	0.1313	0.411085
RC3H1-IT1	chr1	173956029	173962144	ENSG00000236535	6116	*	6.23	7.31	64	86.17	162.49	154.14	1.08	0.00257	0.0442	173978404	173985344	-	1	19318	TTS	RC3H1	32348	intron	0.013248	0.401472	NM_172071, intron 1 of 18	0.27	0.2	0.368	0.314	0.264	0.365	0.178255	0.764037	0.859567	0.495272	0.131892	0.412322
AC139100.2	chr18	77934403	77938371	ENSG00000267270	3969	*	5.12	6.26	27	42.73	88.08	65.69	1.14	0.00983	0.0939	77905893	77936315	+	2	72	TTS	PARD6G	21273	TTS	0.024452	0.543347	NR_028340	0.412	0.414	0.343	0.76	0.78	0.7	0.89665	0.0016131	0.00485392	0.374931	0.132101	0.412322
SOGA1	chr20	35478772	35495015	ENSG00000149639	16244	*	8.37	9.88	241	422.3	1063	819.77	1.51	4.14e-05	0.00378	35405844	35492089	-	14	5196	TSS	RN7SL156P	11608	intron	0.032324	0.569845	NM_080627, intron 1 of 14	4.861	4.747	3.948	6.471	6.401	5.8	0.38689	1.5641e-15	1.34861e-14	0.594961	0.134578	0.415235
SOGA1	chr20	35463223	35475716	ENSG00000149639	12494	*	7.77	8.9	177	259.93	519.96	437.91	1.13	0.000777	0.0229	35405844	35492089	-	14	22620	TSS	RN7SL156P	29032	intron	0.020093	0.523653	NM_080627, intron 1 of 14	4.861	4.747	3.948	6.471	6.401	5.8	0.38689	1.5641e-15	1.34861e-14	0.594961	0.134578	0.415235
SUV420H1	chr11	67979522	67982039	ENSG00000110066	2518	*	5.7	6.84	38	66.23	112.89	115.61	1.13	0.00494	0.0647	67922329	67980882	-	11	102	TSS	C11orf24	48022	promoter-TSS	0.111288	0.676996	NM_001369431	13.776	13.254	13.443	16.246	16.103	17.05	0.338592	5.43918e-15	4.54522e-14	0.502755	0.135178	0.416215
SUV420H1	chr11	67954205	67956603	ENSG00000110066	2399	*	3.86	5.49	12	17.09	52.17	37.66	1.63	0.00321	0.0506	67922329	67980882	-	11	25478	TSS	CTD-2655K5.1	57419	intron	0.014184	0.428274	NM_001369425, intron 1 of 8	13.776	13.254	13.443	16.246	16.103	17.05	0.338592	5.43918e-15	4.54522e-14	0.502755	0.135178	0.416215
AKT2	chr19	40752771	40759265	ENSG00000105221	6495	*	5.98	7.28	59	66.94	200.97	110.35	1.31	0.000994	0.0259	40736223	40791302	-	13	19795	TTS	CTC-425O23.2	23377	intron	0.015709	0.521558	NM_001330511, intron 3 of 11	19.637	21.907	18.668	22.265	22.397	20.811	0.142938	0.000297793	0.00101392	1.11075	0.136136	0.417381
ATP2A2	chr12	110754661	110756724	ENSG00000174437	2064	*	3.55	5.31	7	16.38	48.75	30.65	1.76	0.00476	0.0634	110718920	110788895	+	20	33202	TTS	RN7SL769P	42562	intron	0.012124	0.40475	NM_170665, intron 5 of 19	21.368	21.556	20.51	25.981	23.787	25.087	0.178019	8.26457e-07	3.77451e-06	0.405076	0.136988	0.417381
LINC00677	chr14	103587108	103588935	ENSG00000259717	1828	*	3.68	5.28	10	15.67	43.61	34.16	1.6	0.00623	0.0734	103587189	103589344	-	1	832	TTS	TNFAIP2	1776	intron	0.026835	0.58347	NR_138038, intron 1 of 1	0.111	0.077	0.071	0.228	0.39	0.319	1.71646	0.0199337	0.0480059	0.948464	0.13953	0.419526
AC074389.6	chr7	1750431	1753900	ENSG00000205971	3470	*	5.04	6.4	20	45.58	94.07	74.44	1.36	0.00362	0.054	1732445	1733961	-	1	18204	TSS	ELFN1	24412	intron	0.026817	0.574805	NM_001128636, intron 2 of 2	0.155	0.203	0.192	0.269	0.221	0.246	0.372183	0.342103	0.501873	0.617499	0.14049	0.420956
AC074389.6	chr7	1743059	1749328	ENSG00000205971	6270	*	6.98	8.2	123	129.61	344.64	242.6	1.22	0.000318	0.0134	1732445	1733961	-	1	12232	TSS	ELFN1	18440	intron	0.025048	0.573297	NM_001128636, intron 1 of 2	0.155	0.203	0.192	0.269	0.221	0.246	0.372183	0.342103	0.501873	0.617499	0.14049	0.420956
RP11-221J22.1	chr3	101727267	101728375	ENSG00000214407	1109	*	2.38	4.65	4	6.41	28.22	21.9	2.27	0.00308	0.0492	101659702	101716770	+	3	11051	TTS	RP11-221J22.2	11051	Intergenic	0.018067	0.49639		3.363	3.085	3.418	8.897	9.16	9.143	1.42658	1.55245e-85	1.09189e-83	1.0248	0.140234	0.420956
SMPD4P1	chr22	20984417	20991765	ENSG00000223553	7349	*	7.04	8.13	107	155.96	303.59	256.61	1.09	0.00149	0.0323	20970516	21011201	-	17	17575	TTS	SLC9A3P2	18925	Intergenic	0.014019	0.569543		3.777	4.428	3.772	8.126	7.233	6.981	0.906866	9.22181e-20	9.95659e-19	0.588078	0.144365	0.428585
GLE1	chr9	131265001	131267379	ENSG00000119392	2379	*	4.81	5.96	26	29.91	60.72	63.93	1.16	0.00957	0.0926	131266978	131304567	+	15	788	TSS	ODF2	2619	promoter-TSS	0.037442	0.5164	NM_001499	18.148	18.601	18.036	12.678	12.903	12.143	-0.603427	1.15464e-48	3.48754e-47	0.559434	0.144992	0.429422
SEPT3	chr22	42371903	42374951	ENSG00000100167	3049	*	4.39	5.8	15	27.06	59.01	52.55	1.41	0.00515	0.066	42372813	42394225	+	10	614	TSS	CTA-250D10.19	3880	intron	0.047588	0.615814	NM_145733, intron 1 of 10	1.833	1.596	1.522	4.683	4.363	4.393	1.30501	3.71978e-54	1.29731e-52	1.08884	0.146753	0.433505
YWHAG	chr7	75946136	75949815	ENSG00000170027	3680	*	5.48	6.65	40	49.14	88.94	111.23	1.17	0.00313	0.0496	75956115	75988348	-	1	8140	TTS	HSPB1	14364	Intergenic	0.030451	0.542539		52.922	54	50.602	57.713	56.376	58.92	0.10192	0.00144126	0.00438058	1.1128	0.148322	0.434645
TOP2A	chr17	38546235	38548015	ENSG00000131747	1781	*	3.77	5.52	13	14.24	47.04	44.67	1.75	0.00115	0.0279	38544767	38574202	-	34	2358	TTS	RNA5SP441	16697	intron	0.012366	0.42809	NM_001067, intron 33 of 34	132.42	132.369	133.436	157.008	157.966	157.263	0.211894	1.12693e-12	8.21964e-12	0.663417	0.148552	0.434645
TOP2A	chr17	38553124	38556985	ENSG00000131747	3862	*	4.61	6.24	26	22.79	84.66	66.56	1.63	0.000218	0.0108	38544767	38574202	-	34	10288	TTS	RNA5SP441	24626	exon	0.009326	0.389795	NM_001067, exon 26 of 35	132.42	132.369	133.436	157.008	157.966	157.263	0.211894	1.12693e-12	8.21964e-12	0.663417	0.148552	0.434645
TOP2A	chr17	38557321	38559647	ENSG00000131747	2327	*	2.38	5.25	4	6.41	42.76	33.28	2.87	3.41e-05	0.00346	38544767	38574202	-	34	13717	TTS	RNA5SP441	28056	intron	0.006452	0.403697	NM_001067, intron 20 of 34	132.42	132.369	133.436	157.008	157.966	157.263	0.211894	1.12693e-12	8.21964e-12	0.663417	0.148552	0.434645
TNRC18	chr7	5337604	5350264	ENSG00000182095	12661	*	9.4	10.42	492	863.82	1568.42	1170.09	1.01	0.0076	0.082	5346420	5463177	-	29	2486	TTS	SLC29A4	2567	3' UTR	0.032151	0.581754	NM_001040661, exon 11 of 11	24.581	26.673	20.489	21.46	21.002	21.13	-0.219886	0.0117969	0.0300129	1.09153	0.148969	0.435616
TNRC18	chr7	5333097	5337223	ENSG00000182095	4127	*	5.69	6.92	52	51.27	144.53	97.22	1.23	0.00151	0.0325	5346420	5463177	-	29	11260	TTS	SLC29A4	11341	intron	0.037091	0.595977	NM_153247, intron 6 of 10	24.581	26.673	20.489	21.46	21.002	21.13	-0.219886	0.0117969	0.0300129	1.09153	0.148969	0.435616
CTB-129O4.1	chr5	179720470	179723496	ENSG00000248367	3027	*	3.68	5.65	10	15.67	57.3	42.92	1.97	0.000365	0.0146	179720244	179722253	+	1	270	TTS	MAPK9	2884	Intergenic	0.012562	0.516193		0.36	0.323	0.298	0.396	0.603	0.458	0.478554	0.374553	0.535231	0.870238	0.151381	0.438628
COPG1	chr3	128989757	128994303	ENSG00000181789	4547	*	6.52	7.64	82	101.84	221.49	176.92	1.12	0.00128	0.0297	128968448	128996614	+	23	4584	TTS	HMCES	5652	TTS	0.010341	0.470744	NR_106884	55.486	63.965	58.029	37.106	36.361	36.659	-0.733999	1.61779e-95	1.35381e-93	0.673829	0.15469	0.444508
SLC27A4	chr9	131116111	131121506	ENSG00000167114	5396	*	6.05	7.33	43	89.73	174.46	148.01	1.28	0.00165	0.034	131103006	131123749	+	12	4940	TTS	TMSB4XP4	13760	intron	0.024472	0.546061	NM_005094, intron 12 of 12	13.612	14.213	12.873	13.942	14.773	14.074	0.018557	0.681993	0.800464	0.897798	0.155301	0.445833
SLC27A4	chr9	131102047	131104528	ENSG00000167114	2482	*	4.16	5.79	18	17.8	58.15	52.55	1.63	0.000892	0.0246	131103006	131123749	+	12	282	TSS	TMSB4XP4	1144	intron	0.061694	0.611044	NM_005094, intron 1 of 12	13.612	14.213	12.873	13.942	14.773	14.074	0.018557	0.681993	0.800464	0.897798	0.155301	0.445833
NOTUM	chr17	79913038	79926395	ENSG00000185269	13358	*	6.09	8.41	51	85.46	323.26	358.21	2.32	1.14e-10	5.89e-07	79910387	79919169	-	10	548	TSS	RP11-498C9.17	3790	promoter-TSS	0.053759	0.635921	NM_178493	5.933	6.242	5.135	7.07	7.487	7.803	0.404585	2.05926e-10	1.27957e-09	0.442933	0.15823	0.451277
KDM6B	chr17	7749541	7766484	ENSG00000132510	16944	*	8.44	9.52	266	428.71	826.97	641.1	1.08	0.00228	0.0414	7743221	7758114	+	22	102	TTS	TMEM88	370	promoter-TSS	0.03754	0.569557	NM_203411	0.743	0.959	0.538	1.498	1.742	1.278	0.970601	8.08956e-14	6.28691e-13	0.479049	0.158445	0.451345
NUP85	chr17	73219335	73222431	ENSG00000125450	3097	*	5.77	6.84	46	63.38	120.58	108.6	1.07	0.00522	0.0665	73201785	73231853	+	18	10970	TTS	GGA3	11810	intron	0.01874	0.486434	NM_001330472, intron 7 of 17	46.072	44.098	45.245	39.831	38.814	37.684	-0.288653	4.56463e-13	3.40589e-12	0.289848	0.159301	0.45212
RDX	chr11	110085700	110091319	ENSG00000137710	5620	*	5.81	7	38	74.06	118.02	137.5	1.19	0.00378	0.0555	110045604	110167437	-	16	42906	TTS	ZC3H12C	45944	intron	0.009078	0.416444	NM_001260493, intron 14 of 15	59.15	60.671	58.165	60.132	58.811	57.16	-0.0668825	0.0393101	0.0875204	0.549262	0.165803	0.461377
TTYH3	chr7	2676100	2690481	ENSG00000136295	14382	*	10.25	11.65	771	1663.55	3752.58	2694.02	1.4	0.00144	0.0317	2671584	2704436	+	13	11706	TSS	IQCE	28922	intron	0.034006	0.636673	NM_025250, intron 1 of 13	39.041	40.518	35.112	22.655	19.47	21.559	-0.881299	2.94989e-74	1.59889e-72	0.823619	0.171726	0.472508
TRAF2	chr9	139799826	139804719	ENSG00000127191	4894	*	5.22	6.71	17	57.68	115.45	93.71	1.49	0.00275	0.046	139776384	139820463	+	11	18190	TTS	MIR4479	21018	intron	0.03659	0.570815	NM_021138, intron 4 of 10	11.189	13.8	10.864	12.624	13.585	13.102	0.0808795	0.106315	0.203338	0.46307	0.174386	0.475822
CHST12	chr7	2461567	2465465	ENSG00000136213	3899	*	5.24	6.48	45	30.62	116.31	62.18	1.24	0.00536	0.0673	2443222	2474242	+	1	10726	TTS	AC004840.9	13881	intron	0.022068	0.510005	NM_018641, intron 1 of 1	9.601	9.239	8.66	14.512	14.16	14.743	0.621785	1.17674e-28	1.86486e-27	0.444669	0.174311	0.475822
CCND2	chr12	4402597	4407582	ENSG00000118971	4986	*	5.78	7.04	61	49.14	142.82	119.99	1.25	0.000664	0.0209	4382937	4414516	+	4	9426	TTS	CCND2-AS1	19740	intron	0.020666	0.483852	NM_001759, intron 4 of 4	28.402	28.832	26.968	43.092	42.713	42.231	0.571282	1.22769e-82	8.07706e-81	0.698649	0.177768	0.479354
CCND2	chr12	4407928	4415383	ENSG00000118971	7456	*	6.36	7.59	101	63.38	184.72	200.56	1.23	0.000631	0.0205	4382937	4414516	+	4	2860	TTS	C12orf5	18714	3' UTR	0.013818	0.44829	NM_001759, exon 5 of 5	28.402	28.832	26.968	43.092	42.713	42.231	0.571282	1.22769e-82	8.07706e-81	0.698649	0.177768	0.479354
CHRD	chr3	184097906	184100056	ENSG00000090539	2151	*	3.93	5.39	12	18.52	48.75	35.03	1.46	0.00942	0.0921	184098108	184108524	+	23	873	TSS	EIF2B5	245818	intron	0.080503	0.68186	NM_001304473, intron 3 of 23	1.474	1.743	1.499	1.995	2.041	1.923	0.316209	0.000576196	0.00187289	0.456824	0.178785	0.480661
DCAF7	chr17	61664798	61671097	ENSG00000136485	6300	*	6.82	7.93	95	131.03	253.99	232.09	1.1	0.00114	0.0277	61627821	61671639	+	7	3692	TTS	TACO1	10282	3' UTR	0.011432	0.470868	NM_005828, exon 8 of 8	30.321	33.588	28.753	33.137	35.192	31.557	0.0543988	0.136216	0.248324	0.745575	0.179257	0.480731
DCAF7	chr17	61672270	61674039	ENSG00000136485	1770	*	3.5	5.2	7	15.67	33.35	40.29	1.7	0.00647	0.075	61627821	61671639	+	7	1516	TTS	TACO1	5076	Intergenic	0.016968	0.461843		30.321	33.588	28.753	33.137	35.192	31.557	0.0543988	0.136216	0.248324	0.745575	0.179257	0.480731
PLEKHO2	chr15	65151848	65161738	ENSG00000241839	9891	*	6.7	8.46	70	137.44	408.78	296.03	1.76	4.97e-06	0.000983	65134087	65160206	+	5	3413	TTS	AC069368.3	22647	intron	0.01355	0.549039	NM_001195059, intron 4 of 4	5.735	6.457	5.71	7.146	7.405	6.698	0.215027	0.000210662	0.000732802	0.725611	0.185509	0.4917
CTD-2659N19.10	chr19	12906725	12913357	ENSG00000267062	6633	*	6.02	7.12	44	85.46	174.46	103.35	1.1	0.0103	0.0964	12907636	12912663	+	1	2405	TSS	PRDX2	2408	intron	0.034535	0.554131	NM_005809, intron 5 of 5	40.395	43.092	41.421	51.845	46.694	46.219	0.180055	0.00826688	0.0217282	0.563213	0.185757	0.492271
RLF	chr1	40703405	40707128	ENSG00000117000	3724	*	6.14	7.23	61	79.76	141.11	159.4	1.09	0.00238	0.0423	40627044	40706593	+	7	1326	TTS	TMCO2	6352	exon	0.007523	0.39162	NM_012421, exon 8 of 8	13.177	13.258	13.416	18.143	17.937	17.96	0.405187	7.18034e-30	1.19564e-28	0.848038	0.186824	0.493298
RLF	chr1	40682435	40683753	ENSG00000117000	1319	*	4	5.52	20	12.11	37.63	54.3	1.52	0.00478	0.0636	40627044	40706593	+	7	23499	TTS	TMCO2	28524	intron	0.022779	0.457511	NM_012421, intron 5 of 7	13.177	13.258	13.416	18.143	17.937	17.96	0.405187	7.18034e-30	1.19564e-28	0.848038	0.186824	0.493298
MIR4435-1HG	chr2	111964069	111967608	ENSG00000172965	3540	*	5.19	6.49	29	44.15	81.24	98.97	1.3	0.00202	0.0385	111965352	112252625	-	5	486	TTS	AC108463.1	1768	non-coding	0.003674	0.394744	NR_136161, exon 6 of 6	66.66	65.406	66.025	57.784	60.191	58.595	-0.0864212	0.0482439	0.10446	0.521046	0.186626	0.493298
GRN	chr17	42424886	42435919	ENSG00000030582	11034	*	7.28	8.99	109	200.82	545.61	469.44	1.71	2.7e-06	0.000657	42422647	42430470	+	12	68	TTS	FAM171A2	180	TTS	0.03798	0.606544	NM_002087	48.923	50.722	44.218	57.241	50.78	53.017	0.144326	0.000941727	0.00295628	0.936208	0.188684	0.497209
INPP5A	chr10	134346992	134352048	ENSG00000068383	5057	*	5.89	6.91	47	71.21	128.28	112.1	1.02	0.00795	0.0837	134351323	134596979	+	15	1803	TSS	LINC01165	13567	intron	0.05361	0.608782	NR_158224, intron 1 of 3	6.175	4.605	4.587	8.9	8.576	8.58	0.810914	3.08647e-35	6.2235e-34	0.463838	0.189017	0.497209
DDX55	chr12	124105667	124107451	ENSG00000111364	1785	*	3.1	5.01	10	7.12	22.23	42.04	1.91	0.0041	0.058	124086645	124105488	+	13	1071	TTS	EIF2B1	1607	intron	0.016265	0.461883	NM_001414, intron 8 of 8	14.171	15.472	14.685	15.947	15.611	15.055	0.076302	0.118307	0.221751	0.598692	0.192903	0.499477
RORA	chr15	61518424	61522255	ENSG00000069667	3832	*	5.46	6.57	39	49.14	105.19	84.95	1.11	0.00541	0.0679	60780482	61521518	-	11	1178	TSS	RP11-39M21.2	13910	intron	0.051436	0.557557	NM_134261, intron 1 of 10	1.598	2.024	1.937	3.591	3.929	3.726	1.10677	1.17906e-60	4.80405e-59	0.7202	0.193234	0.499933
KIAA0141	chr5	141315296	141326122	ENSG00000081791	10827	*	7.51	8.69	137	227.88	415.62	409.88	1.18	0.000734	0.0221	141303372	141321612	+	12	903	TTS	PCDH12	2440	3' UTR	0.014134	0.494365	NM_014773, exon 12 of 12	11.642	12.561	11.244	9.928	11.261	9.013	-0.203151	0.00014521	0.000516248	0.465135	0.193598	0.500162
HIST1H4J	chr6	27791161	27797175	ENSG00000197238	6015	*	6.52	7.58	72	111.09	184.72	197.93	1.06	0.00306	0.049	27791883	27792257	+	0	1911	TTS	HIST1H4K	4783	Intergenic	0.044404	0.525939		45.894	37.183	43.908	33.408	31.655	37.394	-0.346106	3.75279e-05	0.000143672	0.581024	0.194641	0.501609
LPHN1	chr19	14256625	14282010	ENSG00000072071	25386	*	9.68	10.84	509	1131.58	2037.07	1632.52	1.16	0.00546	0.0681	14260749	14316999	-	23	8568	TTS	CTB-55O6.12	12758	exon	0.026513	0.589009	NM_014921, exon 12 of 23	8.789	8.805	7.53	14.04	12.466	12.605	0.601777	1.92952e-27	2.91103e-26	0.494395	0.195768	0.502462
LPHN1	chr19	14315880	14320319	ENSG00000072071	4440	*	4.17	5.94	9	27.06	64.14	58.68	1.77	0.00113	0.0276	14260749	14316999	-	23	1100	TSS	RN7SL231P	5764	Intergenic	0.071203	0.646091		8.789	8.805	7.53	14.04	12.466	12.605	0.601777	1.92952e-27	2.91103e-26	0.494395	0.195768	0.502462
NTNG2	chr9	135115507	135123926	ENSG00000196358	8420	*	7.87	9.01	149	317.61	549.03	479.95	1.14	0.00308	0.0492	135037333	135119921	+	7	204	TTS	SETX	17026	3' UTR	0.038727	0.594489	NM_032536, exon 8 of 8	2.814	3.209	2.441	4.958	4.579	4.774	0.747673	2.52587e-22	3.05671e-21	0.292886	0.19848	0.50703
NTNG2	chr9	135057174	135059321	ENSG00000196358	2148	*	3.05	5.2	3	13.53	40.19	33.28	2.15	0.00201	0.0385	135037333	135119921	+	7	20914	TSS	AL159997.1	31890	intron	0.024231	0.590126	NM_032536, intron 2 of 7	2.814	3.209	2.441	4.958	4.579	4.774	0.747673	2.52587e-22	3.05671e-21	0.292886	0.19848	0.50703
NTNG2	chr9	135050621	135053873	ENSG00000196358	3253	*	4.04	6.05	10	22.79	64.14	68.31	2.01	9.28e-05	0.00637	135037333	135119921	+	7	14914	TSS	AL159997.1	37890	intron	0.01538	0.475092	NM_032536, intron 2 of 7	2.814	3.209	2.441	4.958	4.579	4.774	0.747673	2.52587e-22	3.05671e-21	0.292886	0.19848	0.50703
SPRED2	chr2	65563551	65567076	ENSG00000198369	3526	*	4.27	5.96	10	28.49	80.39	43.79	1.69	0.00262	0.0447	65537984	65659311	-	5	27330	TTS	AC012370.2	35520	intron	0.031782	0.477447	NM_001128210, intron 2 of 5	7.158	7.964	6.437	10.812	10.319	9.927	0.465426	2.50759e-14	2.00255e-13	0.910749	0.203836	0.513312
TLE3	chr15	70350325	70358546	ENSG00000140332	8222	*	6.5	8.56	76	104.68	425.89	328.43	2.06	2.35e-09	3.88e-06	70340128	70390515	-	19	14308	TTS	MIR629	17274	intron	0.02129	0.551636	NM_001282981, intron 8 of 19	11.609	12.917	12.429	12.93	13.343	13.338	0.0248621	0.572048	0.714609	0.328017	0.205714	0.513355
TLE3	chr15	70338770	70348497	ENSG00000140332	9728	*	7.62	8.68	161	232.87	448.12	371.35	1.06	0.00172	0.0349	70340128	70390515	-	19	3506	TTS	MIR629	28076	intron	0.020563	0.538707	NM_001282981, intron 19 of 19	11.609	12.917	12.429	12.93	13.343	13.338	0.0248621	0.572048	0.714609	0.328017	0.205714	0.513355
SP3	chr2	174783612	174785644	ENSG00000172845	2033	*	2.97	5.15	5	10.68	34.21	36.78	2.18	0.000978	0.0257	174771186	174830430	-	6	13442	TTS	AC106900.6	20472	intron	0.007878	0.363189	NM_001172712, intron 4 of 6	42.208	42.223	42.687	36.618	37.095	35.944	-0.237072	4.47157e-12	3.12788e-11	0.403069	0.206907	0.515678
RP11-138H8.4	chr15	71077549	71079045	ENSG00000259452	1497	*	3.36	5.16	7	13.53	42.76	28.9	1.8	0.00461	0.0625	71083351	71083825	+	0	5054	TSS	RP11-138H8.3	7090	Intergenic	0.022742	0.489973		0.085	0.11	0.173	0.187	0.149	0.309	0.748029	0.333128	0.492375	0.539929	0.207169	0.515992
RP11-517C16.2	chr16	84492147	84497177	ENSG00000261286	5031	*	5.88	7.38	46	71.93	195.84	138.38	1.5	0.000107	0.00702	84492864	84500967	-	2	1798	TTS	ATP2C2	3131	intron	0.029429	0.583101	NR_146503, intron 2 of 2	0.315	0.289	0.345	0.548	0.561	0.507	0.725826	0.000225084	0.000779665	0.476739	0.208101	0.517558
FCHSD1	chr5	141014365	141021428	ENSG00000197948	7064	*	6.93	7.96	89	155.25	265.11	231.22	1.02	0.0051	0.0656	141018868	141030986	-	19	972	TTS	RELL2	1380	TTS	0.031011	0.56973	NM_033449	3.28	3.832	3.498	3.748	4.037	3.554	-0.0271525	0.674296	0.794683	0.756126	0.209018	0.518342
EFNA2	chr19	1292604	1294526	ENSG00000099617	1923	*	2.02	5.07	1	7.12	45.33	21.9	3.05	0.000216	0.0108	1286152	1301430	+	3	7413	TSS	MUM1	7676	intron	0.039563	0.647763	NM_001405, intron 1 of 3	1.155	1.161	1.004	1.312	1.072	1.361	0.139205	0.337239	0.496892	0.797459	0.208824	0.518342
EFNA2	chr19	1284473	1290742	ENSG00000099617	6270	*	4.38	6.9	9	32.76	139.4	99.84	2.52	0.00299	0.0484	1286152	1301430	+	3	1456	TSS	MUM1	1718	intron	0.066847	0.68416	NM_001405, intron 1 of 3	1.155	1.161	1.004	1.312	1.072	1.361	0.139205	0.337239	0.496892	0.797459	0.208824	0.518342
EFNA2	chr19	1290860	1292348	ENSG00000099617	1489	*	2.53	4.81	3	8.55	35.06	21.02	2.28	0.00297	0.0483	1286152	1301430	+	3	5452	TSS	MUM1	5715	intron	0.038332	0.637769	NM_001405, intron 1 of 3	1.155	1.161	1.004	1.312	1.072	1.361	0.139205	0.337239	0.496892	0.797459	0.208824	0.518342
C19orf26	chr19	1229687	1231892	ENSG00000099625	2206	*	4.31	5.9	14	25.64	66.7	52.55	1.59	0.00162	0.0337	1228285	1238026	-	9	2504	TTS	AC004221.2	7388	3' UTR	0.069873	0.694331	NM_152769, exon 9 of 9	2.219	2.312	2.089	3.782	3.214	3.17	0.693582	1.80099e-16	1.63344e-15	0.662397	0.213173	0.522554
SECISBP2	chr9	91968952	91975047	ENSG00000187742	6096	*	6.43	7.58	63	109.67	212.09	170.78	1.15	0.0024	0.0424	91933420	91974557	+	16	2558	TTS	SEMA4D	3702	intron	0.009353	0.468909	NM_024077, intron 14 of 16	9.656	9.95	9.644	14.613	13.231	13.861	0.391117	1.35507e-18	1.37792e-17	0.364441	0.215028	0.523873
PHOSPHO1	chr17	47294823	47311986	ENSG00000173868	17164	*	8.87	10.23	350	583.95	1356.33	1049.23	1.36	0.000189	0.00988	47300731	47308128	-	3	2674	TTS	ABI3	2818	intron	0.028959	0.554099	NM_001143804, intron 2 of 2	1.258	1.453	1.341	2.104	2.272	1.866	0.575255	1.98585e-06	8.74119e-06	0.445228	0.215674	0.524254
RP11-282O18.7	chr12	123747904	123749471	ENSG00000269980	1568	*	2.55	4.77	1	10.68	25.66	28.9	2.22	0.00701	0.0783	123746606	123746949	+	0	1738	TTS	CDK2AP1	3160	intron	0.023627	0.532865	NM_001270433, intron 3 of 3	0	0.065	0.1	0.172	0.252	0.095	1.36817	0.229938	0.373597	0.276884	0.215399	0.524254
LTBP4	chr19	41125158	41139342	ENSG00000090006	14185	*	7.55	8.82	162	213.64	483.18	422.14	1.27	9.69e-05	0.00656	41099071	41135725	+	33	3475	TTS	RN7SL758P	19295	intron	0.025241	0.529188	NM_003573, intron 31 of 33	13.578	15.28	12.225	13.682	12.795	13.599	-0.170339	0.00037553	0.00125858	0.568283	0.219762	0.531186
LTBP4	chr19	41102686	41104598	ENSG00000090006	1913	*	4.21	5.54	15	22.08	50.46	42.92	1.33	0.0106	0.0982	41099071	41135725	+	33	4571	TSS	SHKBP1	6339	intron	0.060701	0.628661	NM_001042544, intron 1 of 33	13.578	15.28	12.225	13.682	12.795	13.599	-0.170339	0.00037553	0.00125858	0.568283	0.219762	0.531186
CUEDC1	chr17	55950141	55956981	ENSG00000180891	6841	*	7.17	8.33	110	177.32	309.58	331.93	1.16	0.00089	0.0246	55938603	56032684	-	10	14958	TTS	MRPS23	26144	intron	0.0174	0.545175	NM_001292025, intron 3 of 10	14.574	15.095	14.729	23.988	23.406	24.051	0.558342	1.8828e-39	4.31147e-38	0.366873	0.220592	0.532539
EEF1A2	chr20	62109236	62136590	ENSG00000101210	27355	*	9.48	11.37	503	926.49	3038.49	2236.84	1.88	3.15e-06	0.00072	62119365	62130505	-	7	3548	TTS	RP4-697K14.3	10726	intron	0.036596	0.617497	NM_001958, intron 5 of 7	131.476	142.285	126.962	186.054	169.07	184.901	0.3959	1.15517e-23	1.483e-22	0.478907	0.221937	0.534341
RP1-63G5.5	chr22	37804382	37807964	ENSG00000243902	3583	*	5	6.46	35	29.2	128.28	48.17	1.46	0.00299	0.0484	37736684	37823480	-	2	17307	TSS	ELFN2	17332	intron	0.022619	0.588498	NM_052906, intron 2 of 2	1.239	1.682	1.254	1.608	1.7	1.618	0.209096	0.378732	0.539194	0.486539	0.226609	0.537945
FAM20C	chr7	290361	298794	ENSG00000177706	8434	*	7.35	8.38	128	199.4	383.13	283.76	1.03	0.00386	0.0562	192968	300711	+	9	6134	TTS	AC187652.1	8340	intron	0.042576	0.60951	NM_020223, intron 5 of 9	5.147	5.253	4.505	6.672	6.268	6.404	0.343458	1.10347e-07	5.483e-07	0.177726	0.230409	0.54283
SHANK1	chr19	51219936	51223389	ENSG00000161681	3454	*	4.42	5.95	15	27.77	63.28	60.43	1.53	0.00182	0.036	51165197	51222707	-	24	1044	TSS	CLEC11A	4922	intron	0.067497	0.705763	NM_016148, intron 1 of 23	4.72	4.842	4.424	6.73	7.254	6.233	0.0485955	0.52102	0.673623	0.830522	0.232093	0.545524
COPS7A	chr12	6842917	6846020	ENSG00000111652	3104	*	4.42	5.73	25	17.8	53.88	52.55	1.31	0.00633	0.0742	6832906	6841022	+	7	3446	TTS	RP4-761J14.10	7682	Intergenic	0.012573	0.461811		38.686	39.103	37.969	24.171	23.042	23.962	-0.761078	2.52956e-82	1.65317e-80	0.592396	0.233799	0.547004
BCL11A	chr2	60687520	60689804	ENSG00000119866	2285	*	5.08	6.21	30	37.74	87.23	60.43	1.12	0.0101	0.0956	60678301	60780702	-	6	10361	TTS	AC009970.1	34158	exon	0.060009	0.586252	NM_001363864, exon 3 of 4	3.7	3.986	3.65	3.724	3.499	3.192	-0.024828	0.685547	0.802372	0.354728	0.234074	0.547178
SUPT5H	chr19	39962442	39967437	ENSG00000196235	4996	*	5.42	6.97	31	54.83	148.8	102.47	1.55	0.000225	0.011	39932282	39967310	+	30	2370	TTS	TIMM50	6112	exon	0.020224	0.57978	NM_001319991, exon 26 of 29	32.573	35.74	29.213	37.976	36.895	36.591	0.190698	9.50975e-08	4.75327e-07	0.676725	0.234565	0.547496
SUPT5H	chr19	39959240	39962292	ENSG00000196235	3053	*	3.65	5.79	13	12.11	70.13	40.29	2.14	8.96e-05	0.00628	39932282	39967310	+	30	6544	TTS	TIMM50	10285	exon	0.018027	0.557012	NM_001319991, exon 16 of 29	32.573	35.74	29.213	37.976	36.895	36.591	0.190698	9.50975e-08	4.75327e-07	0.676725	0.234565	0.547496
SUPT5H	chr19	39948470	39953369	ENSG00000196235	4900	*	5.17	6.54	20	51.99	104.33	81.45	1.37	0.0039	0.0563	39932282	39967310	+	30	16390	TTS	AC011500.1	18838	intron	0.015925	0.520719	NM_001319990, intron 10 of 29	32.573	35.74	29.213	37.976	36.895	36.591	0.190698	9.50975e-08	4.75327e-07	0.676725	0.234565	0.547496
GSK3A	chr19	42731857	42735652	ENSG00000105723	3796	*	5.15	6.41	26	44.86	114.6	56.05	1.27	0.00799	0.084	42734337	42746745	-	11	582	TTS	ZNF526	1402	TTS	0.015024	0.534914	NM_019884	7.597	8.163	7.118	9.06	8.56	8.608	0.17033	0.0047924	0.0132368	0.288301	0.252053	0.567491
PQLC1	chr18	77674450	77685524	ENSG00000122490	11075	*	6.8	8.51	88	134.59	409.64	319.67	1.71	1.12e-06	0.000371	77662419	77711664	-	5	17568	TTS	KCNG2	20171	intron	0.035853	0.585516	NM_001146345, intron 3 of 4	11.799	12.241	11.594	11.586	12.051	10.862	-0.0538504	0.322323	0.481317	0.647111	0.254479	0.568094
TMEM189-UBE2V1	chr20	48739971	48748668	ENSG00000124208	8698	*	6.15	7.87	67	75.49	289.05	178.67	1.71	3.3e-06	0.000742	48697660	48770174	-	7	25854	TSS	TMEM189	26016	intron	0.017249	0.529378	NR_027889, intron 6 of 6	26.896	27.555	24.268	27.021	23.878	26.781	-0.0521014	0.283759	0.437601	0.859192	0.254231	0.568094
PQLC1	chr18	77656949	77666301	ENSG00000122490	9353	*	8.69	9.84	309	516.3	1071.55	760.21	1.15	0.00177	0.0356	77662419	77711664	-	5	794	TTS	KCNG2	1809	TTS	0.037108	0.588644	NM_025078	11.799	12.241	11.594	11.586	12.051	10.862	-0.0538504	0.322323	0.481317	0.647111	0.254479	0.568094
PQLC1	chr18	77668703	77673131	ENSG00000122490	4429	*	5.23	6.84	20	54.83	144.53	84.95	1.62	0.000865	0.0241	77662419	77711664	-	5	8498	TTS	KCNG2	11101	intron	0.018974	0.559846	NM_001146343, intron 3 of 3	11.799	12.241	11.594	11.586	12.051	10.862	-0.0538504	0.322323	0.481317	0.647111	0.254479	0.568094
CACNB3	chr12	49213683	49227035	ENSG00000167535	13353	*	7.18	8.38	137	153.11	359.18	309.16	1.2	0.000172	0.00946	49208675	49222724	+	13	2365	TTS	DDX23	3187	intron	0.014681	0.543514	NM_001206915, intron 9 of 11	9.145	9.539	8.459	3.364	3.363	3.207	-1.42288	3.81319e-105	3.76728e-103	0.726162	0.252841	0.568094
TMEM189	chr20	48699350	48707240	ENSG00000240849	7891	*	7.81	8.83	181	268.48	472.92	435.28	1.01	0.00243	0.0428	48697662	48770335	-	7	5633	TTS	UBE2V1	5635	intron	0.012422	0.455387	NM_022442, intron 2 of 3	25.731	26.292	23.3	26.169	23.067	25.837	-0.0378363	0.43152	0.592319	0.859192	0.254231	0.568094
PQLC1	chr18	77709807	77713842	ENSG00000122490	4036	*	5.01	6.4	14	50.56	94.07	74.44	1.38	0.00789	0.0835	77662419	77711664	-	5	160	TSS	HSBP1L1	12736	promoter-TSS	0.077095	0.65824	NM_025078	11.799	12.241	11.594	11.586	12.051	10.862	-0.0538504	0.322323	0.481317	0.647111	0.254479	0.568094
DHRS2	chr14	24100770	24103154	ENSG00000100867	2385	*	3.81	5.57	11	17.09	41.9	53.42	1.76	0.00129	0.0298	24099323	24113752	+	8	2639	TSS	JPH4	53953	intron	0.007134	0.497064	NM_001318835, intron 1 of 4	954.258	956.67	939.626	618.309	633.142	610.444	-0.619868	5.498e-104	5.29025e-102	0.437469	0.256392	0.568442
ADRA2C	chr4	3766194	3768791	ENSG00000184160	2598	*	3.64	5.78	10	14.95	61.57	48.17	2.14	7.2e-05	0.00547	3768074	3770218	+	1	582	TSS	AC141928.1	2376	promoter-TSS	0.11171	0.720832	NM_000683	4.929	5.051	4.983	7.668	7.306	7.519	0.553775	2.33112e-17	2.21277e-16	0.539639	0.257702	0.57035
RHBDL3	chr17	30591930	30594091	ENSG00000141314	2162	*	2.97	5.5	5	10.68	53.88	36.78	2.53	6.01e-05	0.00479	30593194	30651680	+	8	184	TSS	RP11-443G13.2	14394	promoter-TSS	0.102778	0.709394	NM_001363834	2.172	2.285	2.24	3.003	2.936	3.119	0.128554	0.103036	0.198047	0.326244	0.259821	0.57379
PATZ1	chr22	31722183	31726656	ENSG00000100105	4474	*	5.87	7.46	44	73.35	192.42	158.52	1.58	3.55e-05	0.00352	31721789	31742218	-	4	2630	TTS	RP3-400N23.6	9588	intron	0.0161	0.527163	NM_032050, intron 3 of 3	12.735	13.844	12.691	11.786	12.33	11.963	-0.284176	4.41558e-11	2.88704e-10	0.252511	0.261536	0.57411
RP11-611D20.2	chr9	139438591	139446602	ENSG00000237886	8012	*	7.42	9.34	144	199.4	696.13	599.06	1.92	6.98e-09	8.92e-06	139440663	139443901	+	2	1304	TTS	MIR4674	1886	intron	0.054057	0.656722	NR_121577, intron 1 of 2	0.593	0.798	0.494	1.816	1.776	1.828	1.48168	2.35733e-09	1.34406e-08	0.192374	0.261623	0.57411
COL13A1	chr10	71559424	71563189	ENSG00000197467	3766	*	5.35	6.64	28	53.41	112.03	87.58	1.29	0.00278	0.0463	71561643	71718904	+	40	336	TSS	AC025426.1	11144	promoter-TSS	0.044102	0.572908	NM_001320951	7.986	7.87	7.139	7.885	7.911	7.861	0.0330066	0.550565	0.697653	0.778522	0.263397	0.576258
COL13A1	chr10	71679877	71685187	ENSG00000197467	5311	*	5.96	6.97	55	69.79	141.11	110.35	1.01	0.00695	0.0779	71561643	71718904	+	40	36372	TTS	AL138925.1	63477	exon	0.010925	0.518456	NM_001320951, exon 22 of 38	7.986	7.87	7.139	7.885	7.911	7.861	0.0330066	0.550565	0.697653	0.778522	0.263397	0.576258
COL13A1	chr10	71685302	71687197	ENSG00000197467	1896	*	3.21	4.88	10	8.55	31.64	27.15	1.66	0.0098	0.0938	71561643	71718904	+	40	32654	TTS	AL138925.1	67194	intron	0.016895	0.544063	NM_001368884, intron 25 of 36	7.986	7.87	7.139	7.885	7.911	7.861	0.0330066	0.550565	0.697653	0.778522	0.263397	0.576258
COL13A1	chr10	71722806	71725493	ENSG00000197467	2688	*	3.36	5.37	7	13.53	49.6	33.28	2.01	0.00105	0.0266	71561643	71718904	+	40	5246	TTS	RP11-262I2.2	30232	Intergenic	0.013403	0.5508		7.986	7.87	7.139	7.885	7.911	7.861	0.0330066	0.550565	0.697653	0.778522	0.263397	0.576258
MTMR4	chr17	56594456	56596895	ENSG00000108389	2440	*	3.88	5.35	13	16.38	32.5	49.05	1.47	0.00902	0.0898	56566897	56595266	-	18	410	TSS	RP11-112H10.4	1522	promoter-TSS	0.043888	0.578926	NM_004687	29.267	30.081	27.794	15.235	14.537	14.698	-1.00151	8.60876e-191	2.9918e-188	0.341631	0.268873	0.583379
PLXNB2	chr22	50733649	50753695	ENSG00000196576	20047	*	8.37	9.71	206	457.19	912.49	761.96	1.34	0.000745	0.0222	50713407	50746056	-	36	2384	TSS	DENND6B	3786	intron	0.035919	0.640926	NM_012401, intron 1 of 36	26.801	28.32	23.528	31.412	30.351	28.884	0.168917	5.15551e-05	0.000193561	0.432328	0.269927	0.584337
FRMD8	chr11	65166417	65168779	ENSG00000126391	2363	*	4.08	5.67	9	24.92	60.72	41.16	1.59	0.00562	0.0694	65154069	65180996	+	10	13398	TTS	SLC25A45	16426	intron	0.028801	0.618967	NM_031904, intron 8 of 10	9.542	10.495	9.631	6.849	7.282	7.054	-0.56364	1.17538e-28	1.86371e-27	0.778839	0.27025	0.584455
ATG2A	chr11	64660249	64671658	ENSG00000110046	11410	*	7.43	8.81	134	210.79	505.42	393.24	1.38	8.02e-05	0.00588	64662006	64684722	-	40	3948	TTS	MIR194-2	5032	promoter-TSS	0.027963	0.615216	NR_106808	3.13	3.243	2.796	3.206	3.072	3.035	-0.00966141	0.870712	0.925339	0.673783	0.274156	0.587992
RP11-492E3.2	chr9	132327046	132332851	ENSG00000227619	5806	*	5.66	6.94	30	71.21	131.7	113.86	1.28	0.00347	0.0527	132337687	132346835	+	3	7738	TSS	AL391056.1	23806	Intergenic	0.03377	0.593109		0.011	0.012	0.011	0.033	0.026	0.017	1.22609	0.232816	0.377049	0.489455	0.28957	0.604448
SHANK3	chr22	51165377	51171464	ENSG00000251322	6088	*	5.47	6.95	25	63.38	156.5	91.09	1.49	0.00161	0.0337	51112842	51171726	+	22	3306	TTS	AC000036.4	5832	intron	0.040749	0.627731	NM_033517, intron 21 of 21	2.288	2.298	2.106	2.53	2.348	2.364	0.0819765	0.174625	0.30283	0.561729	0.292915	0.609177
SHANK3	chr22	51111827	51113919	ENSG00000251322	2093	*	3.4	5.37	9	12.11	56.44	26.27	1.97	0.00159	0.0335	51112842	51171726	+	22	31	TSS	RNU6-409P	16814	promoter-TSS	0.109517	0.753346	NM_033517	2.288	2.298	2.106	2.53	2.348	2.364	0.0819765	0.174625	0.30283	0.561729	0.292915	0.609177
TUBGCP3	chr13	113205077	113209150	ENSG00000126216	4074	*	5.97	7.36	32	93.29	183.01	145.39	1.39	0.00218	0.0404	113139324	113242481	-	21	35368	TSS	C13orf35	94244	intron	0.019401	0.503069	NM_006322, intron 8 of 21	12.388	12.079	11.761	11.624	10.877	12.087	-0.109431	0.0236073	0.0557844	0.29659	0.308169	0.615127
SETD1B	chr12	122254645	122269333	ENSG00000139718	14689	*	8.45	9.79	288	410.9	933.87	832.9	1.34	5.98e-05	0.00479	122242085	122270490	+	17	8501	TTS	HPD	15446	intron	0.032478	0.56393	NM_001353345, intron 11 of 15	0.96	0.972	0.758	1.263	1.052	1.168	0.341938	0.000261279	0.000897567	0.325647	0.310919	0.618833
LRP10	chr14	23340241	23347483	ENSG00000197324	7243	*	6.13	7.17	52	87.59	149.66	137.5	1.04	0.00663	0.0758	23340821	23350789	+	7	3041	TSS	REM2	8511	intron	0.027206	0.56697	NM_001329226, intron 3 of 7	14.582	14.651	13.334	17.488	16.396	17.167	0.161675	0.000163241	0.000576674	0.424557	0.312662	0.62029
QSOX1	chr1	180152979	180158678	ENSG00000116260	5700	*	6.26	7.34	46	106.82	183.01	141.88	1.09	0.0101	0.0957	180123968	180173165	+	12	17336	TTS	LHX4	43592	intron	0.015093	0.550447	NM_001004128, intron 8 of 12	45.932	51.185	48.046	25.08	23.647	25.513	-1.03422	6.17363e-187	1.89968e-184	0.436525	0.314691	0.620666
BRD1	chr22	50216824	50223506	ENSG00000100425	6683	*	7.16	8.41	94	192.99	360.89	318.8	1.24	0.00112	0.0275	50166930	50221160	-	13	995	TSS	RP3-522J7.6	6098	promoter-TSS	0.061817	0.638731	NM_001304809	8.065	7.985	7.919	10.004	9.878	10.164	0.304077	2.42787e-12	1.72734e-11	0.760725	0.318167	0.624611
CDC42EP4	chr17	71280336	71285415	ENSG00000179604	5080	*	7.39	8.98	128	207.94	599.49	408.13	1.58	1.43e-05	0.00193	71279762	71308314	-	2	3114	TTS	CPSF4L	24856	intron	0.028358	0.573932	NM_012121, intron 1 of 1	20.435	21.667	19.342	21.677	21.079	20.386	-0.0193484	0.617485	0.750607	0.731473	0.318556	0.624884
CDC42EP4	chr17	71286002	71289276	ENSG00000179604	3275	*	4.67	6.43	23	27.77	115.45	56.93	1.76	0.000198	0.0102	71279762	71308314	-	2	7877	TTS	CPSF4L	29620	intron	0.020165	0.551313	NM_012121, intron 1 of 1	20.435	21.667	19.342	21.677	21.079	20.386	-0.0193484	0.617485	0.750607	0.731473	0.318556	0.624884
C19orf12	chr19	30192872	30196900	ENSG00000131943	4029	*	6.02	7.06	45	84.74	141.11	126.12	1.04	0.00929	0.0914	30191720	30206161	-	3	3166	TTS	PLEKHF1	28522	intron	0.021852	0.505462	NM_001282930, intron 1 of 1	19.27	20.517	19.919	21.518	21.562	21.037	0.103245	0.0180374	0.043919	0.412148	0.322613	0.627462
RP11-368P15.3	chr14	53503861	53507302	ENSG00000258985	3442	*	4.14	5.65	16	19.23	49.6	50.8	1.51	0.00283	0.0468	53503472	53504969	+	1	612	TTS	DDHD1	5104	3' UTR	0.005523	0.400756	NM_030637, exon 12 of 12	0.258	0.367	0.339	0.73	0.432	0.514	0.789132	0.153659	0.273472	0.608233	0.330888	0.638156
TTC9C	chr11	62503532	62509583	ENSG00000162222	6052	*	4.83	6.35	17	39.88	78.68	84.95	1.52	0.00128	0.0297	62496010	62506108	+	3	450	TTS	ZBTB3	9232	TTS	0.018017	0.456784	NM_001318812	16.132	15.802	16.348	18.187	17.919	18.136	0.120312	0.0453775	0.0990068	0.567609	0.342372	0.649454
GPR107	chr9	132862664	132867736	ENSG00000148358	5073	*	5.34	6.38	47	34.18	88.94	77.95	1.04	0.0103	0.0967	132815704	132902443	+	19	37243	TTS	AL360004.1	37688	intron	0.011832	0.474172	NM_001136557, intron 12 of 19	10.424	12.059	11.008	11.813	11.991	11.175	0.0928997	0.0768342	0.154948	0.295727	0.344367	0.651495
TNRC6A	chr16	24740547	24742451	ENSG00000090905	1905	*	5.37	6.49	34	48.43	110.32	69.19	1.12	0.00901	0.0898	24741015	24837542	+	24	484	TSS	AC012317.1	59116	intron	0.076721	0.566176	NM_014494, intron 1 of 24	10.743	11.047	10.772	13.198	13.317	11.104	0.14516	4.1811e-05	0.000158896	0.506764	0.344388	0.651495
PLCB3	chr11	64018576	64024318	ENSG00000149782	5743	*	5.64	6.99	44	55.55	136.83	117.36	1.35	0.000332	0.0138	64019018	64036622	+	31	2429	TSS	RP11-783K16.13	4481	intron	0.036056	0.62783	NM_001184883, intron 1 of 28	17.285	18.747	16.196	16.585	16.13	15.354	-0.152112	0.000678561	0.00218067	0.233463	0.347981	0.654796
METRNL	chr17	81035639	81042223	ENSG00000176845	6585	*	6.6	8.01	69	125.34	269.39	245.23	1.4	0.000148	0.00855	81037566	81052864	+	3	1365	TSS	AC144831.1	22273	promoter-TSS	0.079903	0.659022	NM_001363853	32.564	34.121	33.48	31.356	30.969	34.412	-0.0542634	0.597603	0.734904	0.246975	0.347676	0.654796
METRNL	chr17	81044674	81047983	ENSG00000176845	3310	*	4.3	6	11	28.49	67.56	60.43	1.7	0.00113	0.0276	81037566	81052864	+	3	6536	TTS	AC144831.1	14876	intron	0.045345	0.634935	NM_001004431, intron 2 of 3	32.564	34.121	33.48	31.356	30.969	34.412	-0.0542634	0.597603	0.734904	0.246975	0.347676	0.654796
YBX1	chr1	43167785	43171015	ENSG00000065978	3231	*	4.59	5.96	19	29.2	53.02	71.82	1.37	0.00413	0.0581	43148097	43168020	+	7	1380	TTS	RP5-994D16.3	22075	TTS	0.012388	0.422601	NR_132737	726.966	756.116	688.964	921.508	882.017	853.345	0.252844	6.24376e-19	6.45123e-18	0.36018	0.355303	0.657738
SEMA6B	chr19	4577537	4582421	ENSG00000167680	4885	*	5.4	7.18	22	62.67	165.91	123.49	1.77	0.000118	0.00743	4542604	4559820	-	16	20159	TSS	RN7SL121P	34516	Intergenic	0.044645	0.619779		11.546	12.409	10.847	12.981	13.091	12.188	0.121689	0.00821825	0.0216189	0.630766	0.358152	0.659326
KAT6B	chr10	76583943	76587652	ENSG00000156650	3710	*	6.36	7.79	58	106.11	235.18	207.57	1.43	0.000146	0.0085	76585339	76792051	+	17	458	TSS	RP11-222G7.2	3910	promoter-TSS	0.064455	0.639795	NM_001256468	3.858	3.987	3.4	3.636	3.137	3.467	-0.155259	0.00712139	0.0189775	0.417789	0.368292	0.6714
PIGZ	chr3	196692011	196697948	ENSG00000119227	5938	*	4.91	6.81	14	46.29	120.58	104.22	1.9	0.000101	0.00676	196673213	196695704	-	2	724	TSS	AC011322.1	15780	intron	0.066375	0.618326	NM_025163, intron 1 of 2	0.16	0.254	0.071	0.274	0.281	0.242	0.649544	0.155218	0.275706	0.35723	0.370415	0.672552
GUCA1B	chr6	42160166	42162932	ENSG00000112599	2767	*	3.83	5.6	5	23.5	53.02	43.79	1.76	0.00488	0.0643	42152138	42162654	-	3	1105	TSS	MRPS10	12989	intron	0.014467	0.464208	NM_002098, intron 1 of 3	1.01	0.836	0.883	0.805	0.759	0.815	-0.231957	0.302526	0.45949	0.3422	0.384457	0.686955
FZR1	chr19	3522382	3552144	ENSG00000105325	29763	*	10.41	11.52	1041	1685.63	3394.25	2467.18	1.1	0.00574	0.0702	3506270	3538328	+	13	1065	TTS	C19orf71	1888	TTS	0.035617	0.614676	NM_001136198	12.166	14.167	11.855	13.845	13.579	12.644	0.0467932	0.33459	0.493919	0.450133	0.388885	0.689706
TSNARE1	chr8	143461131	143462648	ENSG00000171045	1518	*	1.48	4.92	2	3.56	31.64	28.9	3.44	3.75e-05	0.00361	143293440	143484601	-	13	22712	TSS	RP13-467H17.1	23122	intron	0.020449	0.603823	NM_001363740, intron 1 of 13	4.435	5.074	4.6	6.509	6.143	6.542	0.307255	8.50597e-05	0.000310819	0.31731	0.389527	0.689706
TSNARE1	chr8	143472852	143476584	ENSG00000171045	3733	*	5.47	6.69	29	59.82	119.73	86.71	1.22	0.00577	0.0702	143293440	143484601	-	13	9883	TSS	RP13-467H17.1	10294	intron	0.032431	0.557342	NM_001363740, intron 1 of 13	4.435	5.074	4.6	6.509	6.143	6.542	0.307255	8.50597e-05	0.000310819	0.31731	0.389527	0.689706
TSNARE1	chr8	143463565	143464830	ENSG00000171045	1266	*	0.94	4.83	1	2.85	34.21	22.77	3.89	3.75e-05	0.00361	143293440	143484601	-	13	20404	TSS	RP13-467H17.1	20814	intron	0.022943	0.617391	NM_001363740, intron 1 of 13	4.435	5.074	4.6	6.509	6.143	6.542	0.307255	8.50597e-05	0.000310819	0.31731	0.389527	0.689706
SERTAD2	chr2	64862471	64866491	ENSG00000179833	4021	*	5.77	6.96	39	70.5	135.98	112.98	1.18	0.00344	0.0526	64863666	64978139	-	1	815	TTS	AC007365.3	7264	intron	0.016173	0.437313	NM_014755, intron 1 of 1	5.974	6.109	5.346	9.79	8.146	9.117	0.601185	2.49366e-25	3.43416e-24	0.387372	0.392539	0.691344
HNRNPC	chr14	21707018	21710006	ENSG00000092199	2989	*	4.33	5.78	14	26.35	55.59	54.3	1.45	0.00456	0.0621	21677294	21737653	-	10	29141	TSS	LINC00641	33453	intron	0.011383	0.410643	NM_001077443, intron 1 of 7	325.468	333.67	336.36	324.356	324.551	309.346	-0.08958	0.00658107	0.0176828	0.521984	0.39749	0.695083
NOVA2	chr19	46435866	46445745	ENSG00000104967	9880	*	7.51	8.63	142	222.19	428.45	362.59	1.12	0.0012	0.0285	46436991	46476804	-	3	3814	TTS	NANOS2	22770	3' UTR	0.024701	0.53963	NM_002516, exon 4 of 4	0.774	0.857	0.761	1.001	0.624	0.646	-0.496976	7.65461e-07	3.5095e-06	0.526133	0.39824	0.695756
NOVA2	chr19	46456246	46459341	ENSG00000104967	3096	*	4.47	5.88	20	24.21	65.85	51.67	1.41	0.00304	0.0488	46436991	46476804	-	3	19010	TSS	NANOS2	39758	intron	0.024564	0.53441	NM_002516, intron 2 of 3	0.774	0.857	0.761	1.001	0.624	0.646	-0.496976	7.65461e-07	3.5095e-06	0.526133	0.39824	0.695756
NOVA2	chr19	46461035	46462024	ENSG00000104967	990	*	2.34	4.81	3	7.12	36.77	19.27	2.47	0.00163	0.0338	46436991	46476804	-	3	15274	TSS	CCDC61	36808	intron	0.021255	0.50455	NM_002516, intron 2 of 3	0.774	0.857	0.761	1.001	0.624	0.646	-0.496976	7.65461e-07	3.5095e-06	0.526133	0.39824	0.695756
NOVA2	chr19	46462325	46467321	ENSG00000104967	4997	*	4.33	6.7	26	14.24	129.99	77.95	2.37	3.6e-07	0.000163	46436991	46476804	-	3	11981	TSS	CCDC61	33515	intron	0.024825	0.540833	NM_002516, intron 1 of 3	0.774	0.857	0.761	1.001	0.624	0.646	-0.496976	7.65461e-07	3.5095e-06	0.526133	0.39824	0.695756
ZNF143	chr11	9534665	9537672	ENSG00000166478	3008	*	4.86	6.02	31	27.06	72.69	56.93	1.16	0.00881	0.0888	9482511	9550071	+	15	13902	TTS	AC132192.1	54158	intron	0.011643	0.440306	NM_003442, intron 13 of 15	7.799	8.274	7.834	10.597	10.064	9.873	0.296428	2.28686e-08	1.2046e-07	0.378827	0.401456	0.698574
TRAP1	chr16	3757327	3760670	ENSG00000126602	3344	*	4.59	6.12	16	32.05	64.14	75.32	1.54	0.00141	0.0313	3708037	3767598	-	17	8600	TSS	CREBBP	16056	intron	0.028127	0.480706	NM_016292, intron 1 of 17	60.034	63.601	56.589	60.005	56.774	57.63	-0.0853505	0.0126621	0.0319963	0.376223	0.414208	0.706877
SKI	chr1	2198926	2206768	ENSG00000157933	7843	*	5.11	6.89	29	39.88	129.13	108.6	1.79	7.9e-06	0.00127	2160133	2241558	+	6	38711	TTS	MORN1	49844	intron	0.033669	0.622928	NM_003036, intron 1 of 6	3.101	2.868	2.458	3.589	3.69	3.006	0.352957	3.22261e-07	1.53716e-06	0.320532	0.417492	0.709201
LRP3	chr19	33694245	33698787	ENSG00000130881	4543	*	5.23	7.28	26	49.14	181.3	129.62	2.05	9.13e-07	0.000321	33668508	33696197	+	6	319	TTS	CTD-2540B15.13	1518	exon	0.049328	0.656979	NM_002333, exon 5 of 7	12.783	13.09	12.117	13.322	11.765	12.09	-0.0641838	0.201479	0.33863	0.145729	0.417571	0.709201
SKI	chr1	2209291	2214407	ENSG00000157933	5117	*	5.83	6.89	53	60.53	147.09	89.33	1.06	0.0077	0.0825	2160133	2241558	+	6	29709	TTS	MORN1	40842	intron	0.052786	0.613761	NM_003036, intron 1 of 6	3.101	2.868	2.458	3.589	3.69	3.006	0.352957	3.22261e-07	1.53716e-06	0.320532	0.417492	0.709201
SKI	chr1	2172289	2174408	ENSG00000157933	2120	*	2.86	4.94	6	8.55	33.35	28.03	2.08	0.00221	0.0407	2160133	2241558	+	6	13216	TSS	RP11-181G12.4	21172	intron	0.027856	0.528551	NM_003036, intron 1 of 6	3.101	2.868	2.458	3.589	3.69	3.006	0.352957	3.22261e-07	1.53716e-06	0.320532	0.417492	0.709201
AMER1	chrX	63405897	63413748	ENSG00000184675	7852	*	6.64	7.85	84	115.37	255.7	204.94	1.21	0.000522	0.0182	63404996	63425624	-	2	4826	TTS	RN7SL799P	20746	exon	0.008917	0.512164	NM_152424, exon 2 of 2	3.352	4.038	3.242	2.614	2.685	2.178	-0.481052	7.35665e-17	6.80008e-16	0.475639	0.418979	0.71045
TENM4	chr11	79147862	79152991	ENSG00000149256	5130	*	7.29	8.33	114	199.4	368.59	275.88	1.04	0.00478	0.0636	78363875	79151695	-	33	1268	TSS	MIR5579	17156	intron	0.066693	0.615325	NM_001098816, intron 1 of 33	0.909	0.865	0.769	0.375	0.374	0.404	-0.70816	2.97907e-13	2.24151e-12	0.338335	0.419026	0.71045
UBE2FP3	chr1	111976572	111983033	ENSG00000233337	6462	*	6.53	7.7	88	96.85	195.84	218.95	1.17	0.000486	0.0175	111980135	111980659	+	0	332	TSS	RP11-552M11.4	1456	Intergenic	0.006966	0.405046		1.061	0.962	1.045	1.336	1.394	1.025	0.26242	0.356618	0.516837	0.169951	0.422253	0.713574
RIN2	chr20	19982165	19985959	ENSG00000132669	3795	*	4.79	6.03	19	36.32	56.44	74.44	1.24	0.00982	0.0939	19867164	19983101	+	11	961	TTS	NAA20	13697	TTS	0.013446	0.430153	NM_018993	13.359	14.294	12.782	14.151	13.959	14.081	0.0743485	0.0644997	0.134093	0.537611	0.426794	0.715377
NPTN	chr15	73846470	73849641	ENSG00000156642	3172	*	5.93	7.05	53	69.08	140.25	125.24	1.12	0.00235	0.0422	73852354	73926475	-	8	4298	TTS	C15orf60	4300	intron	0.008202	0.437086	NM_001042367, intron 4 of 5	68.886	73.316	69.54	106.301	105.117	101.519	0.532421	1.94266e-56	7.20933e-55	0.452084	0.427901	0.716552
GRK5	chr10	121206162	121210723	ENSG00000198873	4562	*	4.73	6.27	18	34.89	92.36	62.18	1.55	0.00118	0.0283	120967100	121215131	+	15	6688	TTS	RGS10	50994	intron	0.024561	0.580794	NM_005308, intron 13 of 15	3.773	4.18	3.5	3.993	4.187	3.967	0.109793	0.164357	0.28865	0.218611	0.434394	0.718239
GRK5	chr10	121198091	121200040	ENSG00000198873	1950	*	4.05	5.49	11	22.08	47.89	42.04	1.44	0.0093	0.0914	120967100	121215131	+	15	16066	TTS	RGS10	60370	intron	0.01078	0.496152	NM_005308, intron 9 of 15	3.773	4.18	3.5	3.993	4.187	3.967	0.109793	0.164357	0.28865	0.218611	0.434394	0.718239
PDK1	chr2	173470492	173472433	ENSG00000152256	1942	*	3.4	5.14	9	12.11	47.04	23.65	1.74	0.00637	0.0743	173420100	173489823	+	13	18360	TTS	AC093818.1	50206	3' UTR	0.005155	0.40134	NM_001278549, exon 12 of 12	3.958	4.078	3.664	4.761	4.32	4.568	0.154491	0.0224794	0.0534353	0.571765	0.442771	0.727511
ZHX2	chr8	123793516	123796516	ENSG00000178764	3001	*	5.56	6.99	25	69.08	147.09	106.85	1.43	0.00198	0.038	123793632	123986750	+	3	1384	TSS	RP11-44N11.3	1706	intron	0.054351	0.546667	NM_014943, intron 1 of 3	1.814	1.931	1.468	1.801	1.19	1.437	-0.122459	0.174537	0.302732	0.257144	0.445014	0.729781
RP6-91H8.3	chr14	71599649	71603965	ENSG00000269927	4317	*	5.02	6.43	23	42.02	85.52	86.71	1.41	0.0014	0.0312	71607841	71609970	-	0	6034	TTS	PCNX	19708	Intergenic	0.008806	0.471965		1.232	1.419	1.293	1.507	1.264	1.145	-0.041099	0.768225	0.862636	0.511834	0.452091	0.735015
SLC35E2	chr1	1656545	1659607	ENSG00000215790	3063	*	3.81	5.71	11	17.09	52.17	52.55	1.9	0.000347	0.0142	1656276	1677358	-	6	1800	TTS	RP1-283E3.4	2126	TTS	0.030709	0.499673	NM_182838	2.346	2.829	2.64	3.017	3.291	2.94	0.269688	0.0169297	0.0414644	0.304138	0.467032	0.744984
CTD-2311B13.1	chr14	19497880	19510514	ENSG00000257891	12635	*	5.41	6.56	38	47	103.48	84.95	1.15	0.00402	0.0574	19505870	19515575	+	2	1673	TSS	MED15P1	1803	Intergenic	0.018127	0.52802		3.999	3.279	3.82	11.114	11.675	10.694	1.63474	6.02751e-38	1.32087e-36	0.298217	0.482241	0.756467
ZC3H4	chr19	47567673	47573339	ENSG00000130749	5667	*	7.28	8.32	120	190.14	335.23	302.16	1.04	0.00275	0.046	47567443	47617009	-	14	3063	TTS	RN7SL533P	11681	exon	0.034069	0.600777	NM_015168, exon 15 of 15	13.313	14.169	13.232	12.567	12.568	12.482	-0.0464042	0.314426	0.472799	0.355979	0.498149	0.76636
GAS6-AS1	chr13	114538148	114560273	ENSG00000233695	22126	*	9.8	11.23	581	1206.36	2660.5	2142.25	1.43	0.000596	0.0197	114518602	114542321	+	4	6890	TTS	GAS6	17836	intron	0.027391	0.558192	NM_000820, intron 4 of 14	5.374	5.88	5.14	6.884	7.03	7.279	0.338285	0.00111151	0.00345147	0.297672	0.500954	0.767918
BAI2	chr1	32240804	32243395	ENSG00000121753	2592	*	4.18	6.04	10	26.35	59.01	72.69	1.86	0.000413	0.0158	32192717	32229941	-	32	12158	TSS	RP11-84A19.3	12630	Intergenic	0.012355	0.531455		18.324	19.357	17.683	14.925	13.504	13.639	-0.382173	2.91348e-19	3.05951e-18	0.212893	0.510506	0.776749
GOLGB1	chr3	121408344	121410586	ENSG00000173230	2243	*	2.8	4.94	4	9.97	35.92	25.4	2.13	0.00282	0.0467	121382045	121468602	-	21	27420	TTS	HCLS1	29707	intron	0.00357	0.390277	NM_001366282, intron 14 of 21	10.792	10.867	9.68	11.206	10.359	10.253	-0.0186495	0.649005	0.776273	0.198944	0.517194	0.782619
FBRSL1	chr12	133088269	133092073	ENSG00000112787	3805	*	4.59	6.36	12	36.32	98.35	65.69	1.76	0.000653	0.0209	133066136	133161774	+	17	24035	TSS	MUC8	39445	intron	0.026295	0.597003	NM_001142641, intron 2 of 16	2.106	1.981	1.586	1.245	1.049	1.151	-0.735875	8.22452e-13	6.04509e-12	0.469131	0.520884	0.786097
UNC93B1	chr11	67765095	67773896	ENSG00000110057	8802	*	6.18	7.72	47	97.56	241.16	181.29	1.55	0.000122	0.00758	67758574	67771593	-	11	2098	TSS	ALDH3B1	6552	intron	0.031364	0.570049	NM_030930, intron 3 of 11	9.234	10.228	9.256	14.426	12.852	13.145	0.413378	1.24157e-14	1.01119e-13	0.375229	0.524777	0.790173
UNC93B1	chr11	67754625	67761779	ENSG00000110057	7155	*	6.98	8.25	77	175.19	342.08	268	1.27	0.00155	0.033	67758574	67771593	-	11	372	TTS	OR7E1P	15488	TTS	0.03551	0.564439	NM_030930	9.234	10.228	9.256	14.426	12.852	13.145	0.413378	1.24157e-14	1.01119e-13	0.375229	0.524777	0.790173
PTGER1	chr19	14575949	14595398	ENSG00000160951	19450	*	8.37	10.05	236	424.43	1225.49	896.84	1.68	7.45e-06	0.00125	14583277	14586174	-	2	500	TSS	GIPC1	2898	intron	0.035736	0.592627	NM_000955, intron 1 of 2	0.099	0.146	0.072	0.291	0.277	0.298	1.37898	0.00146838	0.00445292	0.266813	0.528087	0.793902
KDM6A	chrX	44899263	44902717	ENSG00000147050	3455	*	4.56	5.85	20	27.06	66.7	49.05	1.3	0.00691	0.0777	44732756	44971847	+	28	70857	TTS	CXorf36	106628	intron	0.052129	0.623914	NM_001291417, intron 8 of 27	3.921	3.814	3.499	5.444	5.201	5.32	0.476649	5.38012e-18	5.28002e-17	0.342245	0.530524	0.79529
RNF213	chr17	78244075	78248163	ENSG00000173821	4089	*	6.05	7.18	51	81.9	165.91	123.49	1.12	0.00387	0.0563	78234666	78372586	+	68	11453	TSS	SLC26A11	18820	intron	0.023978	0.546477	NM_001256071, intron 2 of 67	19.62	21.062	18.492	16.889	16.758	16.246	-0.233579	1.51916e-09	8.80613e-09	0.310629	0.532235	0.795621
SBF1	chr22	50907680	50913987	ENSG00000100241	6308	*	5.89	6.97	41	77.62	142.82	107.73	1.08	0.00901	0.0897	50883428	50913453	-	40	2620	TSS	ADM2	9150	intron	0.038535	0.642619	NM_001365819, intron 1 of 39	25.84	26.702	25.07	29.707	28.92	27.903	0.0911399	0.0117383	0.0298947	0.426631	0.537262	0.796986
SBF1	chr22	50892300	50904848	ENSG00000100241	12549	*	7.51	8.52	127	238.57	455.82	280.26	1.01	0.0102	0.0959	50883428	50913453	-	40	14879	TSS	PPP6R2	15060	exon	0.040727	0.639225	NM_002972, exon 26 of 41	25.84	26.702	25.07	29.707	28.92	27.903	0.0911399	0.0117383	0.0298947	0.426631	0.537262	0.796986
PHF21A	chr11	46141072	46143833	ENSG00000135365	2762	*	4.34	5.77	12	28.49	64.99	43.79	1.43	0.00853	0.0872	45950870	46142985	-	17	532	TSS	RP11-702F3.1	3584	promoter-TSS	0.072101	0.654835	NM_001352029	4.355	4.52	3.931	4.94	5.106	5.183	0.0398561	0.574327	0.716643	0.270059	0.550223	0.805795
ZNF641	chr12	48735791	48738088	ENSG00000167528	2298	*	4.51	5.8	20	25.64	54.73	56.93	1.29	0.00668	0.0762	48733790	48744674	-	6	3150	TTS	RP11-370I10.6	7788	exon	0.00784	0.461036	NM_152320, exon 7 of 7	6.194	5.427	5.416	5.343	5.089	5.128	-0.0841235	0.123338	0.229193	0.44879	0.550164	0.805795
SNAPC4	chr9	139286946	139297090	ENSG00000165684	10145	*	7.16	8.5	104	182.31	398.52	327.56	1.34	0.000212	0.0107	139270028	139293249	-	22	1231	TSS	SDCCAG3	4358	intron	0.034802	0.596116	NM_003086, intron 1 of 22	3.539	3.768	3.328	4.431	4.287	4.178	0.246147	1.88216e-05	7.45094e-05	0.10797	0.556143	0.809104
VASP	chr19	46026750	46033781	ENSG00000125753	7032	*	7.65	8.8	190	210.79	504.56	388.86	1.16	0.000343	0.0141	46010673	46030241	+	12	24	TTS	OPA3	418	TTS	0.027027	0.530508	NM_003370	49.667	53.417	47.26	53.718	51.773	49.94	0.0131102	0.718218	0.8238	0.163719	0.556854	0.809115
BICD2	chr9	95476155	95482245	ENSG00000185963	6091	*	6.97	8.08	111	140.29	282.21	257.49	1.1	0.000813	0.0234	95473644	95527094	-	7	5556	TTS	RP11-476B13.2	39511	intron	0.028083	0.586043	NM_001003800, intron 6 of 6	15.604	15.647	14.487	17.245	16.383	16.382	0.119879	0.00130723	0.00400661	0.224482	0.560337	0.811867
PDXK	chr21	45136455	45141361	ENSG00000160209	4907	*	6.71	7.94	59	150.97	269.39	221.58	1.23	0.00363	0.054	45138977	45182188	+	10	69	TSS	RRP1B	22950	promoter-TSS	0.056677	0.620057	NM_003681	90.297	93.96	90.621	70.041	69.391	66.423	-0.640059	3.35418e-85	2.33685e-83	0.267614	0.563481	0.813484
PDXK	chr21	45152011	45160717	ENSG00000160209	8707	*	7.65	8.68	142	258.51	468.64	353.83	1.04	0.00511	0.0656	45138977	45182188	+	10	17387	TSS	CSTB	36028	intron	0.029064	0.573857	NM_003681, intron 2 of 10	90.297	93.96	90.621	70.041	69.391	66.423	-0.640059	3.35418e-85	2.33685e-83	0.267614	0.563481	0.813484
ANKRD63	chr15	40572743	40576712	ENSG00000230778	3970	*	5.69	6.88	42	61.24	135.98	99.84	1.19	0.00266	0.0452	40573644	40574787	-	0	60	TSS	PAK6	5040	promoter-TSS	0.078125	0.660116	NM_001190479	0.141	0.117	0.09	0.174	0.082	0.185	0.309023	0.587511	0.726762	0.232273	0.565845	0.815506
SIX4	chr14	61186881	61191417	ENSG00000100625	4537	*	6.46	7.78	62	114.65	259.98	179.54	1.32	0.000792	0.023	61176245	61190852	-	3	1703	TSS	MNAT1	12330	intron	0.057552	0.590829	NM_017420, intron 1 of 2	15.736	16.916	15.197	23.345	22.631	23.58	0.46554	1.19236e-36	2.50693e-35	0.314118	0.570469	0.817805
RN7SL66P	chr2	10425593	10427600	ENSG00000264030	2008	*	3.67	5.64	9	16.38	48.75	50.8	1.97	0.000375	0.0149	10420756	10421017	+	0	5580	TTS	HPCAL1	16436	Intergenic	0.025922	0.620827		0.026	0	0.026	0	0.121	0.062	0.749005	0.709148	1	0.279587	0.570726	0.817805
RN7SL66P	chr2	10420710	10423869	ENSG00000264030	3160	*	4.21	5.78	12	24.92	67.56	42.04	1.57	0.00372	0.055	10420756	10421017	+	0	1272	TTS	HPCAL1	20742	Intergenic	0.01235	0.523267		0.026	0	0.026	0	0.121	0.062	0.749005	0.709148	1	0.279587	0.570726	0.817805
MTA2	chr11	62364828	62372763	ENSG00000149480	7936	*	6.61	7.9	67	128.9	272.81	204.07	1.28	0.000938	0.0251	62360685	62369312	-	17	516	TSS	EML3	894	promoter-TSS	0.040333	0.554631	NM_001330292	45.651	44.91	43.866	41.91	41.873	39.41	-0.155641	3.85272e-06	1.64941e-05	0.266283	0.573915	0.820464
BSG	chr19	578450	585481	ENSG00000172270	7032	*	6.18	7.9	57	87.59	265.11	211.07	1.72	2.2e-06	0.00057	571296	583493	+	8	1528	TTS	HCN2	7926	intron	0.045377	0.643863	NM_198591, intron 4 of 6	129.983	138.518	119.915	149.512	153.763	146.576	0.17957	3.49844e-07	1.66223e-06	0.391517	0.574564	0.821238
VAPA	chr18	9948049	9953075	ENSG00000101558	5027	*	4.99	6.88	36	27.77	106.04	128.75	1.88	2.37e-06	0.000606	9913998	9960018	+	6	9456	TTS	RNA5SP450	26544	exon	0.008557	0.383008	NM_003574, exon 6 of 7	76.344	75.135	74.934	78.835	73.213	79.815	0.0585569	0.129416	0.238384	0.395401	0.578829	0.825938
VAPA	chr18	9944516	9946813	ENSG00000101558	2298	*	3.82	5.51	14	14.24	45.33	45.54	1.69	0.00162	0.0337	9913998	9960018	+	6	14354	TTS	RNA5SP450	21646	intron	0.008275	0.369177	NM_003574, intron 5 of 6	76.344	75.135	74.934	78.835	73.213	79.815	0.0585569	0.129416	0.238384	0.395401	0.578829	0.825938
PMS2CL	chr7	6787271	6795328	ENSG00000187953	8058	*	3.41	5.71	12	9.26	54.73	49.92	2.3	2.45e-05	0.0028	6749758	6793493	+	13	2194	TTS	RSPH10B2	2440	TTS	0.027557	0.528112	NR_002217	6.179	6.512	5.671	7.85	8.422	8.004	0.309353	3.29538e-05	0.000127099	0.326502	0.580118	0.826743
KIAA0513	chr16	85123931	85129728	ENSG00000135709	5798	*	5.66	6.84	39	61.96	130.84	98.97	1.19	0.00327	0.0511	85061409	85127826	+	12	996	TTS	FAM92B	5134	3' UTR	0.021394	0.538037	NM_014732, exon 13 of 13	2.059	2.59	2.303	2.672	2.518	2.173	0.108985	0.108431	0.206676	0.34461	0.581709	0.82726
EIF3K	chr19	39120079	39132799	ENSG00000178982	12721	*	7.81	8.84	159	288.42	531.93	385.36	1.04	0.00545	0.0681	39109734	39127593	+	7	1154	TTS	ACTN4	11870	intron	0.021228	0.512736	NM_001308393, intron 7 of 7	135.621	134.872	137.931	121.133	121.62	119.638	-0.192218	1.43056e-07	7.03843e-07	0.349956	0.603722	0.845311
RP11-670E13.5	chr17	54975274	54976813	ENSG00000262112	1540	*	2.85	4.72	8	6.41	22.23	30.65	1.88	0.00729	0.0801	54966240	54969202	+	1	6842	TTS	TRIM25	10774	intron	0.014304	0.500975	NM_005082, intron 5 of 8	8.187	8.535	7.685	8.319	7.635	8.407	-0.0355633	0.741435	0.842125	0.363716	0.606263	0.848167
TP53I13	chr17	27892872	27897229	ENSG00000167543	4358	*	5.26	6.94	31	45.58	114.6	131.37	1.68	2.2e-05	0.00264	27894197	27898720	+	6	854	TSS	ABHD15	896	promoter-TSS	0.077594	0.660776	NM_001346077	17.849	19.245	17.906	15.501	14.384	14.348	-0.344504	3.59327e-11	2.36351e-10	0.22243	0.611032	0.852005
INF2	chr14	105151825	105160381	ENSG00000203485	8557	*	6.13	7.5	49	91.15	199.26	162.03	1.37	0.000466	0.0169	105155942	105185942	+	22	161	TSS	RP11-982M15.5	324	intron	0.033197	0.633707	NM_001031714, intron 1 of 21	6.117	5.222	4.237	4.782	4.196	4.225	-0.246935	9.2767e-05	0.000337855	0.289912	0.614648	0.854095
INF2	chr14	105161514	105196993	ENSG00000203485	35480	*	9.67	10.72	612	1012.66	1892.54	1474.88	1.05	0.00504	0.0652	105155942	105185942	+	22	6688	TTS	ADSSL1	11268	exon	0.038108	0.634178	NM_022489, exon 18 of 23	6.117	5.222	4.237	4.782	4.196	4.225	-0.246935	9.2767e-05	0.000337855	0.289912	0.614648	0.854095
ASPH	chr8	62588849	62591967	ENSG00000198363	3119	*	4.43	5.67	21	22.08	53.02	49.05	1.24	0.0101	0.0957	62413787	62627118	-	24	36710	TSS	MIR4470	36938	intron	0.004812	0.365619	NM_001164756, intron 4 of 4	84.432	90.365	82.718	120.83	118.231	112.681	0.356602	1.21983e-34	2.40867e-33	0.359873	0.622036	0.858023
CEP170B	chr14	105347748	105363070	ENSG00000099814	15323	*	7.8	9.22	168	278.45	709.81	486.95	1.42	0.000101	0.00679	105331616	105363079	+	18	7670	TTS	CTD-3051D23.3	15269	intron	0.036486	0.650111	NM_001112726, intron 12 of 18	5.173	5.832	5.084	3.186	3.07	3.2	-0.796416	7.05873e-48	2.10196e-46	0.318465	0.632212	0.859916
DOLPP1	chr9	131842700	131845577	ENSG00000167130	2878	*	4.88	6.15	22	37.03	77.82	63.93	1.26	0.00564	0.0695	131843378	131852714	+	7	760	TSS	FAM73B	9788	intron	0.04242	0.588808	NR_072983, intron 1 of 5	10.334	11.602	9.874	11.662	11.926	10.963	0.129961	0.0210419	0.0504118	0.163559	0.629627	0.859916
CEP170B	chr14	105333915	105336196	ENSG00000099814	2282	*	3.23	5.2	6	12.82	44.47	28.9	1.96	0.00249	0.0433	105331616	105363079	+	18	3440	TSS	CTD-3051D23.4	9882	intron	0.025877	0.618588	NM_001112726, intron 2 of 18	5.173	5.832	5.084	3.186	3.07	3.2	-0.796416	7.05873e-48	2.10196e-46	0.318465	0.632212	0.859916
PANX2	chr22	50608187	50629659	ENSG00000073150	21473	*	7.92	9.27	142	341.83	673.04	565.78	1.36	0.000822	0.0235	50609159	50618723	+	4	200	TTS	TRABD	5422	TTS	0.053747	0.65136	NR_027691	0.729	0.751	0.735	0.944	0.795	0.89	0.215438	0.128699	0.237298	0.29285	0.635148	0.86126
SUZ12P	chr17	29030768	29039613	ENSG00000264538	8846	*	6.13	7.42	62	77.62	199.26	143.63	1.3	0.000392	0.0153	29036316	29097052	+	8	1126	TSS	RN7SL316P	5398	Intergenic	0.049638	0.601357		8.717	8.558	8.171	9.309	8.995	9.019	0.231341	0.00316355	0.00904484	0.0807375	0.641257	0.866372
SERPINE1	chr7	100755575	100759091	ENSG00000106366	3517	*	6.01	7.16	45	84.03	165.91	119.99	1.15	0.00482	0.0639	100770369	100782547	+	9	13036	TSS	RP11-395B7.7	16085	Intergenic	0.018777	0.517349		61.721	62.109	57.388	18.414	17.643	18.192	-1.77351	0	0	0.204855	0.647726	0.87062
CEP192	chr18	13002498	13005913	ENSG00000101639	3416	*	5.27	6.48	29	48.43	110.32	68.31	1.21	0.00677	0.0766	12991360	13125047	+	44	12846	TSS	RP11-773H22.4	13034	intron	0.008787	0.455344	NM_032142, intron 3 of 44	27.036	28.605	27.505	33.572	34.387	34.793	0.245141	8.36163e-14	6.48641e-13	0.272425	0.651796	0.871402
KBTBD11	chr8	1948383	1951986	ENSG00000176595	3604	*	4.02	6.11	11	21.36	82.1	56.05	2.09	4.45e-05	0.0039	1922043	1955102	+	1	4918	TTS	KBTBD11-OT1	25540	exon	0.101888	0.666112	NM_014867, exon 2 of 2	1.264	1.267	1.164	1.532	1.508	1.513	0.268037	0.000416473	0.00138621	0.234791	0.65536	0.871402
ATP6V1D	chr14	67752974	67755240	ENSG00000100554	2267	*	3.62	5.38	16	8.55	33.35	49.92	1.76	0.00242	0.0426	67761087	67826508	-	12	6980	TTS	MPP5	46282	intron	0.013687	0.416593	NM_001256550, intron 3 of 14	60.563	61.504	65.399	57	59.334	58.41	-0.103369	0.0159862	0.0393921	0.135807	0.652525	0.871402
SMEK1	chr14	91924539	91927582	ENSG00000100796	3044	*	5.15	6.28	27	44.15	73.55	81.45	1.12	0.00992	0.0943	91923954	91976644	-	15	2106	TTS	RP11-895M11.3	38540	intron	0.017751	0.432797	NM_001366432, intron 14 of 14	14.519	15.171	13.042	13.584	14.254	13.727	-0.0753201	0.0823257	0.164273	0.259614	0.66167	0.873551
NFIC	chr19	3384315	3391018	ENSG00000141905	6704	*	6.36	7.45	52	111.81	206.96	141.88	1.09	0.00904	0.0898	3359560	3469215	+	10	28106	TSS	AC010649.1	84666	intron	0.026112	0.572132	NM_001245005, intron 2 of 9	4.153	4.105	3.505	3.251	2.626	2.76	-0.532394	2.94171e-12	2.08289e-11	0.324878	0.661552	0.873551
IGFALS	chr16	1834532	1847574	ENSG00000099769	13043	*	7.99	9.07	174	335.42	588.37	485.2	1.08	0.00392	0.0565	1840413	1843764	-	1	640	TTS	NUBP2	1861	exon	0.045319	0.628891	NM_001146006, exon 2 of 2	0.414	0.265	0.282	0.759	0.615	0.48	0.859401	0.000261128	0.000897154	0.153056	0.667578	0.875172
USP16	chr21	30423557	30425942	ENSG00000156256	2386	*	5.26	6.79	34	42.73	97.49	124.37	1.53	0.000119	0.00744	30396949	30426809	+	18	2060	TTS	CCT8	3894	intron	0.009228	0.448637	NM_001001992, intron 16 of 17	29.384	30.281	31.276	51.279	52.969	51.171	0.741061	2.98162e-82	1.94002e-80	0.165132	0.667754	0.875172
USP16	chr21	30421633	30423123	ENSG00000156256	1491	*	4.1	5.99	10	24.21	64.14	63.06	1.89	0.000284	0.0125	30396949	30426809	+	18	4431	TTS	CCT8	6266	intron	0.011417	0.402685	NM_001001992, intron 15 of 17	29.384	30.281	31.276	51.279	52.969	51.171	0.741061	2.98162e-82	1.94002e-80	0.165132	0.667754	0.875172
TIMP2	chr17	76918438	76922520	ENSG00000035862	4083	*	5.5	6.83	28	62.67	122.29	105.1	1.33	0.00236	0.0422	76849058	76921469	-	4	990	TSS	CTD-2373H9.5	19373	intron	0.054153	0.627634	NM_003255, intron 1 of 4	26.004	26.587	23.378	25.394	21.016	25.145	-0.119456	0.185703	0.317776	0.289141	0.673457	0.877589
ASIC1	chr12	50474269	50476096	ENSG00000110881	1828	*	2.05	4.79	4	4.27	29.93	25.4	2.74	0.000379	0.015	50451330	50477394	+	12	2212	TTS	SMARCD1	3572	intron	0.031216	0.57526	NR_046389, intron 12 of 12	2.542	2.41	2.077	3.04	2.696	3.489	0.36067	3.58066e-05	0.000137501	0.219938	0.672532	0.877589
CCNB1	chr5	68466445	68470203	ENSG00000134057	3759	*	3.7	5.59	6	19.94	36.77	59.56	1.89	0.00214	0.0399	68462836	68474072	+	8	5488	TSS	RN7SL103P	12201	intron	0.011711	0.436136	NM_001354845, intron 4 of 7	222.381	224.979	229.2	213.251	215.364	210.618	-0.115839	0.000503709	0.0016542	0.173397	0.677206	0.879849
TAF4	chr20	60543085	60549769	ENSG00000130699	6685	*	6.38	7.57	61	106.11	194.13	186.55	1.19	0.00146	0.0319	60549853	60640866	-	14	3426	TTS	MIR1257	17709	Intergenic	0.035762	0.529773		4.079	3.677	3.243	5.008	4.241	4.366	0.138267	0.0675256	0.1395	0.0803304	0.683517	0.882066
DVL1	chr1	1283675	1285595	ENSG00000107404	1921	*	6.32	7.64	47	113.23	222.35	176.92	1.32	0.00171	0.0347	1270655	1284730	-	14	95	TSS	MXRA8	3436	5' UTR	0.131318	0.760938	NM_004421, exon 1 of 15	34.432	37.727	33.844	41.156	41.594	39.436	0.183321	1.98877e-06	8.75141e-06	0.264805	0.685615	0.882184
PHLDB3	chr19	43976237	43980449	ENSG00000176531	4213	*	5.12	6.47	17	52.7	91.51	85.83	1.35	0.00636	0.0743	43979254	44009087	-	15	911	TTS	LYPD3	8531	TTS	0.02446	0.523979	NM_198850	3.241	3.771	3.171	4.736	4.452	4.065	0.41528	1.03807e-06	4.69884e-06	0.157964	0.693007	0.885578
KMT2B	chr19	36204713	36215154	ENSG00000272333	10442	*	8.54	9.69	205	538.37	890.25	756.71	1.15	0.00662	0.0758	36208920	36229779	+	36	1014	TSS	ZBTB32	1994	intron	0.047893	0.623887	NM_014727, intron 1 of 36	2.292	2.906	1.976	3.108	2.556	2.941	0.279452	6.08986e-05	0.000226653	0.165117	0.694557	0.886626
RANGAP1	chr22	41656140	41664799	ENSG00000100401	8660	*	7.86	9.04	196	267.05	596.07	454.55	1.18	0.000432	0.0161	41641614	41682255	-	16	18856	TTS	CHADL	23532	intron	0.020559	0.545791	NM_001317930, intron 5 of 15	84.483	85.874	81.252	76.678	74.661	71.11	-0.199662	2.73802e-10	1.68327e-09	0.121882	0.696721	0.88718
WDR45B	chr17	80570267	80578766	ENSG00000141580	8500	*	6.8	7.97	92	131.03	265.96	235.59	1.17	0.000654	0.0209	80572437	80606411	-	9	2080	TTS	FOXK2	12034	exon	0.030713	0.518885	NM_019613, exon 9 of 10	65.432	66.373	64.694	53.997	54.426	53.531	-0.30784	2.817e-22	3.39927e-21	0.278763	0.698135	0.88718
RANGAP1	chr22	41665618	41669706	ENSG00000100401	4089	*	5.77	6.87	38	71.21	124.86	108.6	1.1	0.00758	0.0819	41641614	41682255	-	16	14593	TSS	AL035681.1	17725	intron	0.021776	0.51908	NM_001317930, intron 3 of 15	84.483	85.874	81.252	76.678	74.661	71.11	-0.199662	2.73802e-10	1.68327e-09	0.121882	0.696721	0.88718
NT5DC2	chr3	52545793	52560644	ENSG00000168268	14852	*	7.26	8.85	89	217.2	484.89	437.03	1.59	8.55e-05	0.0062	52558402	52569070	-	13	5184	TTS	STAB1	5292	intron	0.027475	0.623796	NM_015136, intron 48 of 68	50.954	53.443	47.528	70.327	63.678	69.144	0.406364	5.2521e-22	6.2711e-21	0.125047	0.700906	0.887892
ITPRIP	chr10	106066041	106076260	ENSG00000148841	10220	*	7.14	8.39	122	159.52	385.69	287.27	1.26	0.000216	0.0108	106071893	106098162	-	2	742	TTS	RP11-127L20.5	748	3' UTR	0.018693	0.518837	NM_001272012, exon 2 of 2	3.963	3.834	3.737	5.413	4.896	5.797	0.447474	6.53778e-12	4.51651e-11	0.231447	0.702669	0.888055
CDCA4	chr14	105470183	105476748	ENSG00000170779	6566	*	6.86	8.05	80	153.11	271.95	257.49	1.18	0.00158	0.0334	105475909	105487485	-	2	2444	TTS	C14orf79	3354	Intergenic	0.025289	0.536786		21.148	22.077	21.903	21.622	22.031	21.715	-0.014124	0.739358	0.840542	0.110296	0.705172	0.890258
KATNB1	chr16	57782612	57785112	ENSG00000140854	2501	*	4.03	5.71	17	15.67	61.57	42.92	1.68	0.0011	0.0273	57769641	57791162	+	19	7300	TTS	CCDC135	18497	intron	0.018007	0.542	NM_005886, intron 4 of 19	11.78	12.165	10.786	8.801	9.138	8.996	-0.45926	7.10211e-17	6.57875e-16	0.148538	0.719204	0.897932
BRD4	chr19	15395135	15402888	ENSG00000141867	7754	*	6.73	7.74	100	111.81	226.63	200.56	1.01	0.00226	0.0412	15363802	15443356	-	19	35210	TTS	AC005776.1	50746	intron	0.012126	0.453502	NM_001330384, intron 1 of 11	4.932	5.179	4.811	5.235	4.523	4.952	-0.029457	0.647739	0.775104	0.12929	0.735707	0.905997
BRD4	chr19	15404425	15409176	ENSG00000141867	4752	*	5.55	6.77	38	55.55	116.31	101.59	1.22	0.00202	0.0385	15363802	15443356	-	19	36556	TSS	AC005776.1	42958	intron	0.015368	0.47148	NM_001330384, intron 1 of 11	4.932	5.179	4.811	5.235	4.523	4.952	-0.029457	0.647739	0.775104	0.12929	0.735707	0.905997
GRID1	chr10	88123904	88129097	ENSG00000182771	5194	*	6.33	7.34	56	105.4	167.62	156.77	1.01	0.00962	0.0929	87359311	88126235	-	15	266	TSS	AL732479.1	63822	promoter-TSS	0.063174	0.638552	NM_017551	1.883	2.199	1.932	2.2	2.188	1.991	0.0193167	0.831998	0.899935	0.0967747	0.735907	0.905997
NTM	chr11	131241421	131244391	ENSG00000182667	2971	*	4.49	6.33	25	19.94	75.26	85.83	1.84	2.72e-05	0.00304	131240372	132206716	+	8	2534	TSS	RNU6ATAC12P	12237	intron	0.02223	0.524242	NM_001048209, intron 1 of 7	16.136	16.244	15.577	29.015	27.959	27.653	0.809146	2.60485e-90	1.95795e-88	0.176541	0.735492	0.905997
NTM	chr11	131245042	131246643	ENSG00000182667	1602	*	3.22	5.35	8	10.68	38.48	42.92	2.12	0.000406	0.0157	131240372	132206716	+	8	5470	TSS	RNU6ATAC12P	9300	intron	0.00875	0.430356	NM_001048209, intron 1 of 7	16.136	16.244	15.577	29.015	27.959	27.653	0.809146	2.60485e-90	1.95795e-88	0.176541	0.735492	0.905997
HTRA3	chr4	8272110	8277843	ENSG00000170801	5734	*	5.02	6.78	27	37.74	125.71	94.59	1.77	1.94e-05	0.00244	8271491	8308838	+	8	3486	TSS	SH3TC1	32146	intron	0.026867	0.599163	NM_001297559, intron 1 of 6	5.034	5.495	4.917	2.745	2.963	2.441	-0.953939	1.32622e-31	2.34169e-30	0.106281	0.75125	0.91573
CTD-2542L18.1	chr16	85635186	85637576	ENSG00000260417	2391	*	3.27	5.25	5	14.24	31.64	44.67	1.99	0.00238	0.0423	85625871	85629326	+	0	7055	TTS	GSE1	10440	Intergenic	0.030557	0.569456		0.062	0.03	0.057	0.081	0.102	0.078	0.765237	0.0970675	0.188544	0.153232	0.753863	0.916152
SNRNP200	chr2	96941595	96958992	ENSG00000144028	17398	*	8.05	9.39	207	324.73	653.37	686.64	1.33	8.95e-05	0.00628	96940076	96971297	-	44	10218	TTS	CIAO1	11206	exon	0.018797	0.497442	NM_014014, exon 31 of 45	39.791	40.736	37.541	44.67	42.691	45.987	0.14243	4.33442e-05	0.000164405	0.213267	0.757743	0.917907
ZNF114	chr19	48782334	48788021	ENSG00000178150	5688	*	5.94	7.09	35	87.59	142.82	128.75	1.15	0.0086	0.0874	48675574	48790833	+	5	5656	TTS	CTC-241F20.4	10638	intron	0.017235	0.501846	NM_001331098, intron 4 of 5	4.252	4.023	3.634	6.584	6.569	6.184	0.668859	1.22081e-20	1.37278e-19	0.192253	0.757871	0.917907
RP5-1070A16.1	chr1	98680342	98681967	ENSG00000226053	1626	*	4.71	5.95	29	23.5	78.68	44.67	1.23	0.00984	0.0939	98676302	98738214	+	2	4852	TSS	NFU1P2	138130	intron	0.013547	0.393846	NR_046088, intron 1 of 2	0.087	0.053	0.117	0.119	0.166	0.15	0.717243	0.107936	0.205932	0.0892053	0.765579	0.91995
RNU6-892P	chr8	20082705	20083992	ENSG00000222267	1288	*	2.6	4.74	5	7.12	28.22	25.4	2.15	0.0031	0.0492	20087289	20087388	+	0	3940	TSS	ATP6V1B2	4136	Intergenic	0.01944	0.480963		0	0.151	0.139	0.075	0.16	0.083	0.69194	0.720552	1	0.141079	0.772976	0.923735
AP006621.6	chr11	781656	784468	ENSG00000255142	2813	*	4.4	5.97	16	26.35	69.27	56.05	1.57	0.00129	0.0298	781644	782105	+	1	957	TTS	AP006621.5	1235	intron	0.037353	0.579303	NR_126342, intron 2 of 3	0.833	0.658	0.437	1.021	1.2	0.665	0.554767	0.23709	0.382441	0.0578358	0.77465	0.924508
CTC-518P12.6	chr19	4847477	4854146	ENSG00000267484	6670	*	6.57	7.85	78	111.81	252.28	207.57	1.28	0.000278	0.0125	4838343	4838919	+	1	11892	TTS	PLIN3	12460	intron	0.027594	0.524816	NM_005817, intron 5 of 7	24.563	24.359	26.163	28.744	27.981	28.511	0.148492	0.0272019	0.0633209	0.110648	0.79125	0.932848
ICMT	chr1	6277381	6283087	ENSG00000116237	5707	*	6.01	7.22	54	74.77	175.31	122.61	1.21	0.00149	0.0323	6281252	6296000	-	5	1018	TTS	RNF207	1117	3' UTR	0.021911	0.514196	NM_207396, exon 18 of 18	40.867	39.188	37.832	15.508	15.379	15.745	-1.31466	3.54692e-282	2.83179e-279	0.0643282	0.792241	0.933585
FAM129B	chr9	130329452	130333423	ENSG00000136830	3972	*	5.7	6.84	40	64.09	142.82	86.71	1.14	0.00675	0.0766	130267617	130341268	-	13	9830	TSS	STXBP1	43106	promoter-TSS	0.047103	0.625535	NM_022833	32.403	34.796	32.013	21.495	21.992	20.698	-0.662524	5.35284e-67	2.49405e-65	0.114621	0.797616	0.935346
HNRNPA3	chr2	178082900	178087827	ENSG00000170144	4928	*	5.49	6.58	45	44.86	92.36	98.97	1.09	0.0047	0.063	178077476	178088686	+	10	3322	TTS	MIR4444-2	7836	non-coding	0.006699	0.369596	NR_138470, exon 11 of 12	17.077	19.315	16.667	20.711	18.451	20.477	0.306665	1.22661e-10	7.75889e-10	0.0679473	0.812947	0.942531
SERPINE3	chr13	51903876	51905160	ENSG00000253309	1285	*	2.48	4.68	4	7.12	23.95	27.15	2.2	0.00355	0.0534	51909908	51938871	+	10	5390	TSS	MIR5693	18184	Intergenic	0.009353	0.501558		0.233	0.261	0.201	0.308	0.224	0.307	0.241256	0.403529	0.563599	0.105361	0.819185	0.946163
C7orf43	chr7	99749162	99756985	ENSG00000146826	7824	*	7.98	8.99	188	315.48	563.57	451.92	1.01	0.00439	0.0607	99752046	99756338	-	10	1028	TTS	MIR4658	1154	exon	0.031194	0.564873	NM_018275, exon 10 of 11	3.743	3.773	3.597	5.094	4.562	4.582	0.331614	1.09515e-05	4.46648e-05	0.154295	0.820269	0.947028
UTP11L	chr1	38490416	38498201	ENSG00000183520	7786	*	7.6	8.89	160	229.31	507.13	442.29	1.29	0.000113	0.00727	38478413	38490496	+	7	3812	TTS	POU3F1	15214	Intergenic	0.01593	0.545151		45.847	44.74	45.748	37.95	38.956	35.734	-0.333476	9.06299e-15	7.46364e-14	0.115249	0.827542	0.949912
ANKLE2	chr12	133306200	133311222	ENSG00000176915	5023	*	5.04	6.22	26	39.88	62.43	86.71	1.18	0.00837	0.0864	133302253	133338474	-	12	6458	TTS	RNA5SP379	8068	intron	0.043019	0.52489	NM_015114, intron 10 of 12	24.003	24.156	23.159	25.8	26.062	25.012	0.0571106	0.0919409	0.180353	0.0660008	0.829488	0.950558
AC005329.7	chr19	1382933	1410363	ENSG00000248015	27431	*	8.52	10.02	242	493.51	1148.52	929.24	1.5	0.000111	0.00721	1392168	1396466	-	2	182	TSS	GAMT	442	TTS	0.048708	0.604484	NM_000156	2.725	2.808	2.725	3.325	3.463	3.083	0.223329	0.00233059	0.00683398	0.0717132	0.830605	0.950946
ZNF70	chr22	24082856	24086846	ENSG00000187792	3991	*	4.16	6.23	8	27.77	90.65	59.56	2.07	0.000157	0.00885	24083768	24093279	-	1	1083	TTS	LL22NC03-N27C7.1	3375	3' UTR	0.017548	0.529574	NM_021916, exon 2 of 2	4.713	4.895	4.152	3.163	2.75	3.07	-0.646919	2.51786e-20	2.78568e-19	0.0839383	0.830467	0.950946
CERS5	chr12	50522756	50528825	ENSG00000139624	6070	*	6.67	8.02	80	123.2	271.95	248.73	1.36	0.000107	0.00702	50523607	50561205	-	11	2184	TTS	RP4-605O3.4	19812	intron	0.011042	0.452299	NM_001331072, intron 10 of 10	11.997	12.118	11.454	9.047	9.077	8.56	-0.397166	2.98991e-12	2.11549e-11	0.104696	0.832922	0.951666
CERS5	chr12	50529310	50531337	ENSG00000139624	2028	*	3.56	5.74	8	15.67	42.76	63.93	2.17	0.00013	0.00788	50523607	50561205	-	11	6716	TTS	RP4-605O3.4	24344	intron	0.009378	0.421806	NR_138536, intron 6 of 10	11.997	12.118	11.454	9.047	9.077	8.56	-0.397166	2.98991e-12	2.11549e-11	0.104696	0.832922	0.951666
EPHB4	chr7	100394953	100409423	ENSG00000196411	14471	*	7.76	8.84	228	205.1	502	412.51	1.08	0.000665	0.0209	100400186	100425121	-	16	2002	TTS	ZAN	6769	intron	0.020458	0.535038	NM_004444, intron 16 of 16	23.313	24.895	22.308	19.709	19.239	18.986	-0.303974	1.50671e-13	1.15157e-12	0.0742677	0.83396	0.952084
HS6ST1	chr2	129030896	129046137	ENSG00000136720	15242	*	7.4	8.7	137	200.11	462.66	366.97	1.3	0.000143	0.0084	128994289	129075970	-	2	37454	TSS	AC017079.4	62870	intron	0.019291	0.565777	NM_004807, intron 1 of 1	11.803	12.212	11.532	13.675	13.158	13.27	0.140507	0.000458315	0.00151422	0.112749	0.838472	0.953765
HS6ST1	chr2	129061551	129064061	ENSG00000136720	2511	*	2.66	5.69	2	10.68	54.73	48.17	3.02	5.23e-06	0.00101	128994289	129075970	-	2	13164	TSS	AC017079.4	87160	intron	0.020327	0.595618	NM_004807, intron 1 of 1	11.803	12.212	11.532	13.675	13.158	13.27	0.140507	0.000458315	0.00151422	0.112749	0.838472	0.953765
HS6ST1	chr2	129048474	129050109	ENSG00000136720	1636	*	2.46	4.74	1	9.97	33.35	20.14	2.29	0.00672	0.0764	128994289	129075970	-	2	26678	TSS	AC017079.4	73646	intron	0.019584	0.601223	NM_004807, intron 1 of 1	11.803	12.212	11.532	13.675	13.158	13.27	0.140507	0.000458315	0.00151422	0.112749	0.838472	0.953765
HS6ST1	chr2	129071549	129074081	ENSG00000136720	2533	*	3.37	5.3	5	15.67	44.47	34.16	1.93	0.00287	0.0472	128994289	129075970	-	2	3155	TSS	AC017079.4	97169	intron	0.02094	0.594787	NM_004807, intron 1 of 1	11.803	12.212	11.532	13.675	13.158	13.27	0.140507	0.000458315	0.00151422	0.112749	0.838472	0.953765
HS6ST1	chr2	129127510	129131944	ENSG00000136720	4435	*	5.32	6.95	38	42.02	149.66	97.22	1.63	5.09e-05	0.00431	128994289	129075970	-	2	53757	TSS	RNA5SP103	72927	Intergenic	0.022784	0.578033		11.803	12.212	11.532	13.675	13.158	13.27	0.140507	0.000458315	0.00151422	0.112749	0.838472	0.953765
CBFB	chr16	67060631	67064346	ENSG00000067955	3716	*	5.33	6.62	23	57.68	106.9	90.21	1.29	0.00516	0.066	67063049	67134961	+	5	560	TSS	RN7SL543P	8770	promoter-TSS	0.067582	0.579542	NM_022845	36.772	39.032	37.105	75.603	76.323	71.751	1.03007	1.24824e-168	2.92642e-166	0.0866542	0.846663	0.956955
PNPLA3	chr22	44332045	44336936	ENSG00000100344	4892	*	5.73	6.78	49	56.97	132.55	87.58	1.05	0.00753	0.0816	44319671	44360368	+	9	14820	TSS	SAMM50	16810	intron	0.013497	0.513392	NM_025225, intron 6 of 8	4.398	4.529	4.623	5.926	5.334	5.329	0.0801864	0.370509	0.531252	0.10284	0.851469	0.957157
ISYNA1	chr19	18529773	18564775	ENSG00000105655	35003	*	9.89	11.01	717	1182.86	2298.75	1813.82	1.11	0.0034	0.0522	18545197	18549111	-	10	1837	TSS	SSBP4	1902	non-coding	0.038256	0.621879	NR_045574, exon 3 of 8	1.437	1.455	1.225	1.654	1.673	1.572	0.218445	0.0863289	0.171083	0.121452	0.848478	0.957157
AKT3	chr1	243982170	243984310	ENSG00000117020	2141	*	3.83	5.33	10	18.52	47.04	33.28	1.49	0.0106	0.0982	243651534	244006538	-	13	23298	TSS	AKT3-IT1	25538	intron	0.015895	0.51028	NM_001370074, intron 2 of 13	26.481	28.113	26.674	32.081	33.908	30.456	0.280795	5.53773e-17	5.16528e-16	0.0690948	0.851563	0.957157
AC136297.1	chr11	1299359	1303085	ENSG00000267950	3727	*	4.62	5.92	23	26.35	69.27	51.67	1.29	0.00549	0.0682	1295808	1296033	+	0	5189	TTS	TOLLIP	5622	intron	0.042953	0.591519	NM_001318515, intron 2 of 2	1.582	1.487	0.976	0.854	0.805	1.305	-0.488152	0.262627	0.41354	0.132663	0.853991	0.958266
AC136297.1	chr11	1308940	1313453	ENSG00000267950	4514	*	4.17	6.16	16	19.94	77.82	64.81	1.99	2.39e-05	0.00277	1295808	1296033	+	0	15164	TTS	TOLLIP	15596	intron	0.043661	0.625969	NM_001318516, intron 2 of 4	1.582	1.487	0.976	0.854	0.805	1.305	-0.488152	0.262627	0.41354	0.132663	0.853991	0.958266
RNU6-233P	chr17	37708012	37714262	ENSG00000222777	6251	*	4.84	6.21	16	41.3	87.23	61.31	1.37	0.00613	0.0728	37702356	37702497	-	0	8640	TSS	CDK12	19738	Intergenic	0.008961	0.50144		0	0	0	0.053	0	0	1.08473	0.790367	1	0.0536034	0.85624	0.958574
PWWP2B	chr10	134206390	134211206	ENSG00000171813	4817	*	5.63	6.95	34	64.8	127.42	119.11	1.32	0.0013	0.0298	134210671	134231367	+	2	1873	TSS	LRRC27	13788	Intergenic	0.062513	0.67255		2.619	2.973	2.765	3.481	3.494	3.358	0.288109	0.000533144	0.00174524	0.0733512	0.866843	0.960583
RPN1	chr3	128338423	128344400	ENSG00000163902	5978	*	6.15	7.25	54	88.3	156.5	148.01	1.1	0.0036	0.0538	128339001	128399918	-	9	2410	TTS	C3orf27	46482	intron	0.015562	0.490714	NM_002950, intron 8 of 9	104.565	105.977	103.921	97.101	96.612	92.818	-0.168033	5.20305e-08	2.65776e-07	0.0435089	0.865878	0.960583
PWWP2B	chr10	134214027	134218671	ENSG00000171813	4645	*	4.66	6.3	15	35.61	77.82	79.7	1.64	0.000663	0.0209	134210671	134231367	+	2	5678	TSS	RP11-432J24.2	16237	intron	0.039845	0.639535	NM_138499, intron 1 of 2	2.619	2.973	2.765	3.481	3.494	3.358	0.288109	0.000533144	0.00174524	0.0733512	0.866843	0.960583
USP7	chr16	9010961	9014010	ENSG00000187555	3050	*	5.08	6.34	37	30.62	75.26	86.71	1.26	0.0023	0.0417	8985950	9057341	-	31	26536	TTS	RP11-77H9.8	44076	intron	0.021325	0.46999	NM_001321858, intron 6 of 30	52.343	55.336	50.12	52.421	50.66	53.534	-0.0354588	0.278645	0.432309	0.0707661	0.877072	0.961404
USP7	chr16	8991527	8994284	ENSG00000187555	2758	*	3.66	5.57	11	14.24	55.59	39.41	1.91	0.000572	0.0192	8985950	9057341	-	31	6956	TTS	RP11-77H9.6	29016	intron	0.011974	0.434168	NM_001321858, intron 23 of 30	52.343	55.336	50.12	52.421	50.66	53.534	-0.0354588	0.278645	0.432309	0.0707661	0.877072	0.961404
NDUFS6	chr5	1823293	1828780	ENSG00000145494	5488	*	5.87	7.18	38	79.05	137.69	152.39	1.31	0.00143	0.0314	1801513	1816719	+	3	9318	TTS	MRPL36	24556	Intergenic	0.032993	0.557317		53.606	56.002	52.745	53.207	53.17	52.675	-0.0444011	0.274047	0.426886	0.0327854	0.886712	0.962921
WNT7B	chr22	46315066	46318999	ENSG00000188064	3934	*	4.21	5.76	15	22.08	58.15	49.92	1.54	0.00218	0.0404	46316241	46373009	-	3	792	TTS	WI2-85898F10.1	33404	3' UTR	0.031536	0.623188	NM_058238, exon 4 of 4	0.698	0.647	0.666	0.513	0.561	0.544	-0.413903	0.00458816	0.0127238	0.0924502	0.894086	0.963332
C22orf34	chr22	50061740	50065304	ENSG00000188511	3565	*	4.91	6.23	21	39.17	71.84	77.95	1.32	0.00396	0.0568	49808175	50051152	-	4	12370	TSS	RP5-983L19.2	48178	Intergenic	0.043783	0.595679		2.17	2.359	2.147	2.364	2.252	2.066	-0.00498825	0.965472	0.980903	0.0967385	0.893251	0.963332
PNPLA3	chr22	44372218	44374043	ENSG00000100344	1826	*	2.96	4.87	7	8.55	39.34	19.27	1.91	0.00636	0.0743	44319671	44360368	+	9	12762	TTS	SAMM50	19282	intron	0.021382	0.514521	NM_015380, intron 9 of 14	4.398	4.529	4.623	5.926	5.334	5.329	0.0801864	0.370509	0.531252	0.0680742	0.90209	0.965109
ZNF792	chr19	35448799	35450843	ENSG00000180884	2045	*	3.29	5.01	11	8.55	23.09	41.16	1.72	0.00774	0.0827	35447257	35454953	-	3	2564	TTS	ZNF30	13747	exon	0.019579	0.501957	NM_175872, exon 4 of 4	1.497	1.521	1.561	2.31	2.312	2.03	0.448926	5.31222e-07	2.47357e-06	0.0556869	0.903109	0.965928
LHB	chr19	49508427	49512324	ENSG00000104826	3898	*	4.5	6.18	19	26.35	84.66	60.43	1.68	0.000307	0.0131	49519236	49520338	-	2	8860	TTS	RUVBL2	8876	non-coding	0.026437	0.531948	NR_135578, exon 5 of 15	0.67	0.814	0.376	0.882	0.863	1.101	0.591472	0.102435	0.197039	0.0298637	0.911181	0.967073
TMEM255B	chr13	114510809	114516844	ENSG00000184497	6036	*	6.28	7.38	61	94	181.3	152.39	1.11	0.00276	0.0461	114462215	114514899	+	8	1072	TTS	GAS6-AS1	4776	intron	0.028339	0.588235	NM_182614, intron 8 of 8	4.979	5.445	5.375	3.794	3.727	3.859	-0.506768	1.78966e-06	7.90706e-06	0.0271948	0.91429	0.96864
COL6A2	chr21	47534644	47557539	ENSG00000142173	22896	*	9.93	10.95	703	1253.36	2278.23	1668.43	1.01	0.0104	0.0971	47518010	47552763	+	27	6672	TTS	FTCD	10084	exon	0.031886	0.621795	NM_001849, exon 26 of 28	87.398	96.313	87.887	83.35	82.06	76.588	-0.191441	6.18291e-08	3.13982e-07	0.0526538	0.916914	0.970138
SUN1	chr7	906639	910388	ENSG00000164828	3750	*	6.06	7.14	59	74.06	176.17	105.97	1.08	0.00555	0.0687	855527	914557	+	24	6044	TTS	GET4	7674	intron	0.029082	0.552947	NR_160282, intron 20 of 22	24.58	25.567	25.159	43.585	43.153	44.846	0.748699	1.9285e-91	1.47969e-89	0.0672705	0.921207	0.97104
TMEM41A	chr3	185207691	185211799	ENSG00000163900	4109	*	3.64	5.59	5	19.94	44.47	51.67	1.95	0.00164	0.0339	185194283	185216823	-	5	7078	TSS	MAP3K13	9208	intron	0.009252	0.443768	NM_080652, intron 4 of 4	3.934	3.406	3.262	4.412	4.235	4.627	0.289111	0.000223091	0.000773488	0.0660097	0.918343	0.97104
SPATA31C1	chr9	90531285	90541995	ENSG00000230246	10711	*	6.09	7.25	68	68.37	182.16	121.74	1.16	0.00179	0.0357	90529407	90538572	+	5	1932	TTS	RP11-350E12.5	22550	exon	0.017555	0.537908	NM_001145124, exon 4 of 4	0.131	0.173	0.114	0.349	0.407	0.344	1.36649	1.24085e-08	6.70351e-08	0.0580432	0.924377	0.972506
NDUFV2	chr18	9128847	9130478	ENSG00000178127	1632	*	3.07	5.13	9	7.83	39.34	30.65	2.06	0.00113	0.0276	9102627	9134343	+	8	4680	TTS	RP11-143J12.2	6980	intron	0.010429	0.403433	NM_021074, intron 7 of 7	94.376	91.916	98.934	91.314	91.524	89.472	-0.0841362	0.0503803	0.108511	0.0581943	0.933242	0.974948
TCF3	chr19	1635646	1639741	ENSG00000071564	4096	*	4.56	6.16	13	34.18	82.1	61.31	1.6	0.00165	0.034	1609292	1652604	-	18	14910	TSS	RNU6-1223P	21100	intron	0.034196	0.522344	NM_001136139, intron 3 of 19	33.137	35.74	31.63	18.773	17.757	17.664	-1.04591	5.39591e-132	7.81349e-130	0.0494109	0.939713	0.976229
ATP1B3	chr3	141641001	141644755	ENSG00000069849	3755	*	4.06	5.74	17	16.38	55.59	51.67	1.68	0.000739	0.0221	141595457	141645356	+	8	2478	TTS	ATP1B3-AS1	5015	intron	0.018119	0.459776	NM_001679, intron 6 of 6	27.182	25.734	25.628	35.897	33.632	35.178	0.375123	5.19274e-16	4.58028e-15	0.0282121	0.946268	0.979122
NAT10	chr11	34157217	34159297	ENSG00000135372	2081	*	4.37	5.74	20	21.36	49.6	56.93	1.36	0.00484	0.064	34127148	34168457	+	28	10200	TTS	ABTB2	14277	exon	0.015392	0.490385	NM_001144030, exon 18 of 27	13.808	14.26	13.582	11.853	10.734	11.694	-0.299647	4.68752e-13	3.49493e-12	0.0285092	0.948747	0.979768
C16orf72	chr16	9214936	9220968	ENSG00000182831	6033	*	7.05	8.26	109	156.67	302.74	309.16	1.2	0.000349	0.0142	9185504	9215497	+	3	2455	TTS	RP11-473I1.10	10914	Intergenic	0.015586	0.506631		13.89	13.744	13.918	14.043	13.699	13.569	-0.0425904	0.245837	0.393223	0.0299101	0.951579	0.980794
GLIPR2	chr9	36156986	36161355	ENSG00000122694	4370	*	4.92	6.24	25	35.61	80.39	70.94	1.32	0.00247	0.0431	36136731	36163901	+	6	4730	TTS	CCIN	10218	intron	0.014194	0.464179	NM_001287013, intron 4 of 4	9.47	9.754	9.273	7.694	8.259	7.766	-0.244277	0.00033003	0.00111635	0.0421326	0.953092	0.981056
GLIPR2	chr9	36144608	36149022	ENSG00000122694	4415	*	5.18	6.45	25	47.71	102.62	72.69	1.27	0.00479	0.0637	36136731	36163901	+	6	10084	TSS	RECK	22367	intron	0.01337	0.523108	NR_104637, intron 3 of 6	9.47	9.754	9.273	7.694	8.259	7.766	-0.244277	0.00033003	0.00111635	0.0421326	0.953092	0.981056
HPCAL1	chr2	10441346	10445290	ENSG00000115756	3945	*	4.31	5.91	14	25.64	68.42	51.67	1.6	0.00155	0.0331	10443032	10567735	+	7	286	TSS	RN7SL66P	22301	promoter-TSS	0.068222	0.642748	NM_134421	20.974	22.016	20.007	15.815	15.24	14.937	-0.486501	3.6868e-24	4.82963e-23	0.0163151	0.95344	0.981056
HPCAL1	chr2	10497521	10500635	ENSG00000115756	3115	*	4.69	6.08	24	27.77	75.26	60.43	1.39	0.00195	0.0375	10443032	10567735	+	7	56046	TSS	RN7SL66P	78061	intron	0.027305	0.564226	NM_001258357, intron 1 of 4	20.974	22.016	20.007	15.815	15.24	14.937	-0.486501	3.6868e-24	4.82963e-23	0.0163151	0.95344	0.981056
HPCAL1	chr2	10552030	10556094	ENSG00000115756	4065	*	4.83	5.99	27	29.91	64.99	62.18	1.16	0.0087	0.0883	10443032	10567735	+	7	13673	TTS	ODC1	26031	intron	0.016983	0.552165	NM_134421, intron 3 of 5	20.974	22.016	20.007	15.815	15.24	14.937	-0.486501	3.6868e-24	4.82963e-23	0.0163151	0.95344	0.981056
LRP5L	chr22	25770747	25777238	ENSG00000100068	6492	*	7.01	8.72	109	149.55	508.84	337.19	1.71	1.39e-06	0.00043	25747423	25801344	-	6	26570	TTS	CTA-246H3.11	27704	intron	0.014638	0.515175	NM_001135772, intron 1 of 5	5.469	5.666	4.63	9.291	9.506	9.063	0.874299	5.41115e-34	1.04406e-32	0.0284717	0.960057	0.983618
LRP5L	chr22	25764806	25768928	ENSG00000100068	4123	*	5.77	7.31	48	61.24	191.56	126.12	1.54	6.15e-05	0.00485	25747423	25801344	-	6	19444	TTS	CTA-246H3.11	20578	intron	0.020626	0.549733	NM_001135772, intron 2 of 5	5.469	5.666	4.63	9.291	9.506	9.063	0.874299	5.41115e-34	1.04406e-32	0.0284717	0.960057	0.983618
LRP5L	chr22	25748359	25763135	ENSG00000100068	14777	*	8.84	10.08	396	519.86	1185.29	981.79	1.24	0.000186	0.00984	25747423	25801344	-	6	8324	TTS	CTA-246H3.11	9458	intron	0.021861	0.5647	NM_182492, intron 1 of 3	5.469	5.666	4.63	9.291	9.506	9.063	0.874299	5.41115e-34	1.04406e-32	0.0284717	0.960057	0.983618
ZDHHC7	chr16	85014545	85022041	ENSG00000153786	7497	*	5.92	6.96	43	78.33	125.71	123.49	1.04	0.00941	0.092	85007786	85045141	-	9	10507	TTS	KIAA0513	43116	intron	0.024016	0.514274	NM_017740, intron 3 of 7	25.399	27.494	24.416	26.85	27.938	27.171	0.0443708	0.224058	0.366584	0.0278596	0.96174	0.983645
CCDC65	chr12	49303201	49308997	ENSG00000139537	5797	*	5.63	7.15	27	71.93	171.04	112.98	1.52	0.000925	0.0249	49297892	49325623	+	8	8207	TSS	RP11-302B13.5	8814	intron	0.015531	0.459455	NM_001286957, intron 2 of 7	0.812	0.884	0.654	0.989	0.857	0.848	0.163509	0.342623	0.502412	0.0196552	0.961865	0.983645
CTA-223H9.9	chr22	41824532	41826978	ENSG00000273424	2447	*	3.53	5.59	11	12.11	45.33	50.8	2.06	0.000183	0.00978	41826937	41827379	+	0	1182	TSS	TOB2	3740	Intergenic	0.020859	0.515944		0.136	0.05	0.046	0.1	0.124	0.074	0.132375	0.89831	0.941797	0.0286501	0.963793	0.984135
CTA-223H9.9	chr22	41827290	41829139	ENSG00000273424	1850	*	3.62	5.51	9	15.67	45.33	45.54	1.88	0.000905	0.0247	41826937	41827379	+	0	836	TTS	TOB2	1280	Intergenic	0.015693	0.515414		0.136	0.05	0.046	0.1	0.124	0.074	0.132375	0.89831	0.941797	0.0286501	0.963793	0.984135
CDC27	chr17	45186658	45189894	ENSG00000004897	3237	*	4.41	5.74	19	23.5	60.72	46.42	1.33	0.00654	0.0755	45195068	45266632	-	18	6792	TTS	AC002558.1	7591	Intergenic	0.017002	0.460136		37.55	36.073	35.283	30.608	29.908	31.879	-0.274677	2.73626e-13	2.06354e-12	0.0312255	0.964824	0.984135
CDK5R2	chr2	219827132	219829020	ENSG00000171450	1889	*	3.66	5.3	6	19.23	44.47	34.16	1.64	0.00976	0.0937	219824376	219826876	+	0	1200	TTS	AC097468.7	1451	Intergenic	0.031797	0.548729		0.252	0.272	0.358	0.433	0.395	0.429	0.473083	0.0481013	0.104208	0.0164103	0.968414	0.985422
FBXO6	chr1	11721630	11728497	ENSG00000116663	6868	*	5.97	7	65	60.53	122.29	134	1.03	0.0041	0.058	11724180	11734411	+	5	884	TSS	FBXO44	1680	intron	0.033061	0.54842	NM_018438, intron 1 of 5	0.414	0.45	0.371	0.599	0.587	0.467	0.364453	0.205649	0.344049	0.0164194	0.980564	0.990338
FAM132B	chr2	239065633	239074717	ENSG00000178752	9085	*	6.3	7.48	47	110.38	219.78	138.38	1.19	0.00641	0.0747	239067648	239075695	+	7	2527	TSS	KLHL30	8587	intron	0.046791	0.63177	NM_001291832, intron 1 of 7	1.928	2.048	1.812	3.381	2.7	2.862	0.673906	3.71836e-10	2.26055e-09	0.0129416	0.984646	0.992199
FAM132B	chr2	239074740	239077573	ENSG00000178752	2834	*	3.41	5.61	12	9.26	49.6	48.17	2.2	6.9e-05	0.0053	239067648	239075695	+	7	462	TTS	ILKAP	2884	3' UTR	0.019068	0.56689	NM_001291832, exon 8 of 8	1.928	2.048	1.812	3.381	2.7	2.862	0.673906	3.71836e-10	2.26055e-09	0.0129416	0.984646	0.992199
FOXO6	chr1	41850416	41854254	ENSG00000204060	3839	*	5.46	6.5	44	44.15	94.07	86.71	1.04	0.00789	0.0835	41827593	41849262	+	1	3073	TTS	RP11-399E6.4	10994	Intergenic	0.011207	0.549505		3.334	3.232	3.083	3.32	3.012	3.261	-0.0421253	0.614154	0.747894	0.00270426	0.986181	0.992564
DOC2GP	chr11	67376903	67385783	ENSG00000231793	8881	*	6.57	8.03	60	129.61	278.79	242.6	1.46	0.000214	0.0108	67380307	67383728	-	9	1036	TTS	NDUFV1	1366	intron	0.02489	0.579392	NR_033791, intron 4 of 4	0.313	0.399	0.256	0.569	0.505	0.542	0.323835	0.317074	0.475715	0.00400997	0.989311	0.995124
COX7A1	chr19	36645255	36647980	ENSG00000161281	2726	*	5.05	6.27	23	43.44	82.95	70.94	1.21	0.00749	0.0812	36641823	36643771	-	3	2846	TSS	CAPNS1	5364	Intergenic	0.020558	0.472294		0.557	0.29	0.335	0.505	0.538	0.398	-0.0342459	0.93523	0.962368	0.00110917	0.997292	0.998485
TSPY26P	chr20	30775615	30779573	ENSG00000235217	3959	*	5.84	6.99	61	53.41	124.86	129.62	1.15	0.00145	0.0318	30774279	30778163	-	0	569	TSS	PLAGL2	2711	non-coding	0.036644	0.583881	NR_002781, exon 1 of 1	0.035	0.039	0.088	0.067	0.065	0.067	0.0458287	0.921789	0.95392	0.00129856	0.998045	0.998485
CNN2	chr19	1026479	1034160	ENSG00000064666	7682	*	5.27	7.38	25	51.99	165.05	169.03	2.12	2.48e-07	0.000122	1026297	1039068	+	6	4022	TSS	AC011558.5	8406	intron	0.043359	0.600182	NM_001303499, intron 1 of 6	74.026	74.521	66.295	50.844	44.855	46.194	-0.607549	9.84289e-47	2.84779e-45	0.246617	0.805561	1
BAI1	chr8	143529381	143550860	ENSG00000181790	21480	*	8.29	11.12	210	418.02	2474.07	1979.35	2.83	1.59e-12	1.49e-08	143530790	143626370	+	30	9330	TSS	RP13-467H17.1	51732	intron	0.047397	0.642767	NM_001702, intron 1 of 30	4.821	4.418	3.262	4.425	3.815	4.338	0.0609485	0.319288	0.47809	0.832116	0.367358	1
GPR56	chr16	57691009	57701090	ENSG00000205336	10082	*	5.8	7.26	38	73.35	159.92	147.14	1.46	0.000253	0.0118	57653662	57698944	+	14	2894	TTS	GPR97	6106	intron	0.018155	0.56423	NM_001370429, intron 13 of 13	8.316	9.675	8.109	4.534	4.277	4.31	-0.998306	3.10933e-69	1.53338e-67	1.13912	0.189848	1
CLDN19	chr1	43180310	43188584	ENSG00000164007	8275	*	6.08	7.35	38	96.85	180.45	145.39	1.27	0.00341	0.0522	43198763	43205925	-	4	14316	TTS	YBX1	16427	Intergenic	0.008582	0.457336		0.008	0	0.009	0.028	0.02	0.041	1.89076	0.0666448	0.137892	0.961534	0.595583	1
SLC12A7	chr5	1084235	1096431	ENSG00000113504	12197	*	6.39	8.1	57	110.38	319.84	230.34	1.72	1.07e-05	0.00162	1050498	1112150	-	23	21817	TSS	MIR4635	27244	intron	0.04346	0.611922	NM_006598, intron 3 of 23	3.184	3.28	3.167	4.784	4.752	4.842	0.544211	1.16853e-23	1.4995e-22	2.84687	0.0381262	1
RP11-1100L3.8	chr12	52438615	52450116	ENSG00000259884	11502	*	6.75	8.26	72	143.14	348.06	265.37	1.51	9e-05	0.0063	52452242	52453116	-	1	7876	TTS	NR4A1	8468	promoter-TSS	0.024	0.574646	NM_173157	2.033	1.753	1.378	3.431	3.072	3.24	0.886174	6.99808e-07	3.21999e-06	1.863	0.226056	1
EFCAB14P1	chr1	35582816	35588241	ENSG00000228348	5426	*	5.07	6.54	38	29.2	110.32	75.32	1.47	0.000489	0.0176	35587622	35588085	+	0	2094	TSS	ZMYM1	6712	Intergenic	0.024889	0.482212		0.087	0	0.015	0.08	0.051	0.123	1.3198	0.304918	1	0.578344	0.577137	1
BAI1	chr8	143607382	143620517	ENSG00000181790	13136	*	7.66	9.18	173	231.44	699.55	458.93	1.52	1.44e-05	0.00193	143530790	143626370	+	30	12420	TTS	MROH4P	34670	intron	0.027486	0.622155	NM_001702, intron 24 of 30	4.821	4.418	3.262	4.425	3.815	4.338	0.0609485	0.319288	0.47809	0.832116	0.367358	1
CCDC124	chr19	18051481	18063276	ENSG00000007080	11796	*	7.45	9.01	139	210.79	534.49	493.09	1.55	4.14e-06	0.000875	18043824	18054746	+	4	2632	TTS	KCNN1	4722	Intergenic	0.04638	0.608309		17.858	17.917	15.983	16.233	14.811	17.776	-0.117843	0.0955374	0.18611	1.93667	0.0782706	1
SYNJ2	chr6	158401475	158405440	ENSG00000078269	3966	*	4.08	5.81	9	24.92	59.01	53.42	1.73	0.00166	0.034	158402887	158520205	+	26	570	TSS	SYNJ2-IT1	18680	intron	0.048688	0.538966	NM_003898, intron 1 of 26	14.488	15.78	14.728	20.902	21.306	19.389	0.346564	2.45102e-20	2.71275e-19	0.406305	0.665691	1
NKX2-5	chr5	172657145	172661935	ENSG00000183072	4791	*	4.49	6.04	18	27.06	71.84	59.56	1.54	0.00105	0.0266	172659111	172662360	-	1	429	TTS	RPL7AP33	6114	3' UTR	0.053247	0.577244	NM_004387, exon 2 of 2	8.463	8.663	7.622	7.197	6.512	6.434	-0.329047	2.66494e-06	1.15785e-05	1.5663	0.651004	1
INPP5E	chr9	139321056	139325727	ENSG00000148384	4672	*	5.17	6.86	23	49.14	128.28	103.35	1.68	0.000119	0.00745	139323070	139334274	-	9	322	TTS	PMPCA	5178	3' UTR	0.031049	0.550417	NM_019892, exon 10 of 10	3.224	3.434	3.08	4.656	4.147	4.082	0.372021	1.27156e-07	6.27808e-07	0.642756	0.874835	1
BIK	chr22	43521256	43527872	ENSG00000100290	6617	*	6.6	7.95	71	122.49	274.52	220.71	1.36	0.000245	0.0116	43506753	43525718	+	4	1154	TTS	MCAT	3647	exon	0.022071	0.573307	NM_001197, exon 4 of 5	0.553	0.58	0.463	1.566	1.711	1.462	1.54173	4.49637e-11	2.93531e-10	0.677338	0.65272	1
BRD3	chr9	136892348	136901628	ENSG00000169925	9281	*	6.5	7.76	89	92.58	235.18	197.06	1.25	0.00019	0.00991	136895426	136933139	-	11	1562	TTS	LINC00094	2800	TTS	0.027266	0.527155	NM_001355256	3.281	3.308	2.618	2.751	2.537	2.832	-0.0974688	0.123843	0.229968	2.5749	0.142123	1
GPS1	chr17	80003611	80025872	ENSG00000169727	22262	*	10.19	11.76	821	1521.12	3783.37	3154.7	1.57	0.000148	0.00855	80009740	80015346	+	13	604	TTS	DUS1L	640	TTS	0.043935	0.632137	NM_022156	46.309	48.851	47.222	39.169	37.256	39.473	-0.290431	1.21453e-14	9.9081e-14	1.52704	0.636889	1
NSMF	chr9	140341345	140351959	ENSG00000165802	10615	*	7.4	9.04	141	196.55	612.32	437.91	1.64	2.11e-06	0.000561	140342024	140353786	-	15	4628	TTS	PNPLA7	7752	intron	0.03524	0.633409	NM_001130970, intron 11 of 14	9.885	10.551	8.964	15.658	14.329	15.529	0.591431	5.40779e-27	7.9993e-26	1.62332	0.323819	1
STK11	chr19	1216049	1229404	ENSG00000118046	13356	*	7.13	9.06	104	175.19	556.73	512.35	1.94	3.46e-08	3.14e-05	1189405	1219385	+	9	3342	TTS	C19orf26	5558	intron	0.052044	0.647098	NM_000455, intron 7 of 9	21.102	22.229	19.516	20.694	20.216	20.049	-0.0592132	0.199119	0.335523	1.88926	0.339331	1
SH2D3A	chr19	6759004	6764400	ENSG00000125731	5397	*	5.29	6.66	39	39.17	113.74	88.46	1.37	0.000541	0.0186	6752308	6767599	-	9	5897	TSS	TRIP10	10191	intron	0.016497	0.506857	NM_005490, intron 2 of 9	1.121	1.182	1.024	1.683	2.026	1.842	0.918325	2.0841e-10	1.29419e-09	1.90108	0.358671	1
BAI1	chr8	143620757	143629006	ENSG00000181790	8250	*	7.48	9.01	117	239.28	609.75	423.02	1.54	8.94e-05	0.00628	143530790	143626370	+	30	1488	TTS	MROH4P	23738	intron	0.035645	0.642866	NM_001702, intron 29 of 30	4.821	4.418	3.262	4.425	3.815	4.338	0.0609485	0.319288	0.47809	0.832116	0.367358	1
CERCAM	chr9	131193672	131203511	ENSG00000167123	9840	*	6.65	7.75	73	127.47	247.15	182.17	1.1	0.00378	0.0555	131174044	131199626	+	13	1034	TTS	RP11-339B21.10	4306	intron	0.022667	0.530237	NM_001286760, intron 12 of 12	14.077	13.505	11.001	11.631	10.704	10.905	-0.182001	0.00152155	0.00459999	0.327052	0.87886	1
MMP17	chr12	132310757	132316539	ENSG00000198598	5783	*	5.04	7.48	26	39.88	189	168.16	2.44	3.1e-10	7.92e-07	132312937	132336316	+	9	711	TSS	RNU6-1017P	13735	intron	0.065906	0.664822	NM_016155, intron 1 of 9	1.124	1.223	1.062	1.195	0.944	1.114	0.057998	0.688987	0.804708	0.00668949	0.995321	1
GRAMD4	chr22	46984150	46988624	ENSG00000075240	4475	*	6	7.49	60	67.65	227.48	132.25	1.49	0.000104	0.0069	46971908	47033833	+	18	14479	TSS	RP3-439F8.1	42294	intron	0.024368	0.5903	NM_001366660, intron 1 of 17	4.681	4.713	4.529	8.169	8.335	7.307	0.605796	1.38505e-31	2.44411e-30	0.294285	0.886506	1
RP11-757G1.6	chr11	68644194	68649779	ENSG00000250508	5586	*	4.6	5.84	23	25.64	69.27	45.54	1.24	0.00964	0.0929	68638131	68642010	+	1	4976	TTS	MRPL21	11760	Intergenic	0.013789	0.490242		0.012	0.014	0.017	0.02	0.031	0.017	0.800082	0.353078	0.512888	0.0184048	0.990239	1
FBXL16	chr16	742458	761120	ENSG00000127585	18663	*	8.51	10.27	263	464.31	1356.33	1118.42	1.77	1.64e-06	0.000462	742499	755829	-	6	4040	TSS	LA16c-380A1.1	8956	intron	0.047157	0.643982	NM_153350, intron 1 of 5	1.184	1.208	0.933	1.132	1.157	1.192	0.0337047	0.775403	0.865988	0.499734	0.585863	1
CHID1	chr11	883397	895975	ENSG00000177830	12579	*	6.47	7.6	89	88.3	236.03	152.39	1.13	0.00169	0.0345	867356	914682	-	14	22330	TTS	TSPAN4	22575	intron	0.028465	0.618302	NM_001142677, intron 7 of 11	14.49	15.959	14.058	14.267	14.135	13.935	-0.165404	0.00274227	0.00794106	0.642756	0.874835	1
TMEM39B	chr1	32565769	32570234	ENSG00000121775	4466	*	5.99	7.1	46	81.18	165.91	108.6	1.11	0.0069	0.0776	32537631	32568464	+	10	462	TTS	KPNA6	5636	intron	0.012769	0.483763	NM_001319678, intron 6 of 6	7.447	7.958	7.128	6.159	5.673	6.727	-0.353055	2.85622e-06	1.23825e-05	0.538207	0.578116	1
ELK1	chrX	47494569	47499489	ENSG00000126767	4921	*	5.74	7.09	39	67.65	165.91	106.85	1.35	0.00109	0.0271	47494919	47509887	-	6	2110	TTS	CFP	7325	intron	0.019313	0.535976	NM_001114123, intron 5 of 6	22.328	22.805	20.677	34.785	33.439	31.013	0.54732	3.54966e-39	8.09707e-38	0.523647	0.663971	1
ERVH48-1	chr21	44332058	44336585	ENSG00000233056	4528	*	5.15	6.51	32	39.17	101.77	80.58	1.36	0.000959	0.0254	44336912	44345756	-	1	2590	TTS	NDUFV3	5106	TTS	0.023862	0.501657	NM_001001503	0.05	0.05	0.081	0.135	0.124	0.076	0.795616	0.0842328	0.167483	0.466327	0.573512	1
LGALS3BP	chr17	76961607	76975642	ENSG00000108679	14036	*	8.15	9.37	241	328.29	786.78	534.25	1.21	0.000466	0.0169	76967319	76976191	-	5	1306	TTS	CANT1	19174	exon	0.028502	0.582686	NM_005567, exon 6 of 6	94.959	99.711	95.219	111.599	101.262	104.858	0.110484	0.000728669	0.00232903	0.34368	0.670424	1
COLGALT1	chr19	17683347	17696269	ENSG00000130309	12923	*	7.51	8.63	155	210.08	464.37	325.8	1.11	0.00124	0.0292	17666402	17693968	+	11	4160	TTS	CTD-3131K8.1	10595	intron	0.023837	0.549915	NM_024656, intron 9 of 11	33.476	37.753	31.801	31.026	30.008	29.988	-0.215906	3.80137e-08	1.96487e-07	2.55446	0.150612	1
MEIS3	chr19	47907266	47920838	ENSG00000105419	13573	*	7.27	8.46	112	197.26	383.13	320.55	1.19	0.00106	0.0266	47906380	47922780	-	12	7672	TTS	SLC8A2	17221	intron	0.026159	0.550987	NM_001009813, intron 6 of 12	28.519	33.319	31.071	33.859	32.787	31.641	-0.00606126	0.898106	0.941735	0.349657	0.658212	1
CHD4	chr12	6712010	6716850	ENSG00000111642	4841	*	5.38	6.68	33	50.56	118.02	86.71	1.29	0.00182	0.036	6679248	6716590	-	39	2160	TSS	LPAR5	13570	intron	0.033891	0.576446	NM_001273, intron 2 of 39	180.88	187.342	158.918	231.116	229.475	215.934	0.321533	4.64536e-25	6.33244e-24	0.64754	0.424502	1
C17orf85	chr17	3715906	3719078	ENSG00000074356	3173	*	4.67	6.16	23	27.77	74.4	68.31	1.49	0.000763	0.0225	3714459	3749540	-	13	3033	TTS	CTD-3195I5.1	5344	intron	0.02176	0.458071	NM_001114118, intron 12 of 12	12.015	11.523	11.883	11.573	10.262	11.254	-0.140902	0.00393099	0.0110487	1.52704	0.636889	1
RAB3IL1	chr11	61663155	61667967	ENSG00000167994	4813	*	4.99	7.21	26	37.74	190.71	105.97	2.22	2.47e-07	0.000122	61664772	61687741	-	9	789	TTS	FADS3	6038	3' UTR	0.023904	0.605985	NM_013401, exon 10 of 10	2.055	2.238	1.746	2.364	2.157	2.14	0.110823	0.305945	0.463207	1.20491	0.607427	1
THOP1	chr19	2800983	2819394	ENSG00000172009	18412	*	8.22	9.41	221	376.72	756.84	599.94	1.18	0.000975	0.0256	2785457	2813599	+	12	3410	TTS	ZNF554	9682	intron	0.038838	0.602031	NM_003249, intron 9 of 12	17.299	18.568	16.358	11.166	11.991	11.067	-0.654307	1.48846e-35	3.04495e-34	1.11671	0.368432	1
BAI1	chr8	143552513	143607138	ENSG00000181790	54626	*	9.58	11.36	490	1039.72	3068.43	2179.91	1.78	3.11e-05	0.00329	143530790	143626370	+	30	46544	TTS	MROH4P	68794	intron	0.027607	0.61827	NM_001702, intron 17 of 30	4.821	4.418	3.262	4.425	3.815	4.338	0.0609485	0.319288	0.47809	0.832116	0.367358	1
RP11-229P13.23	chr9	139956487	139965782	ENSG00000231864	9296	*	7.29	8.78	138	175.19	517.39	359.09	1.48	1.42e-05	0.00193	139957986	139959033	+	1	2102	TTS	SAPCD2	3906	intron	0.041532	0.634427	NM_178448, intron 1 of 5	19.082	20.166	16.923	27.529	27.636	25.272	0.486401	1.05614e-13	8.15434e-13	0.86477	0.501378	1
NTMT1	chr9	132387661	132405953	ENSG00000148335	18293	*	9.11	10.5	413	689.35	1421.33	1468.75	1.39	0.000118	0.00743	132371162	132398209	+	4	1402	TTS	ASB6	2363	TTS	0.033131	0.565001	NM_177999	24.516	26.095	25.616	22.349	22.816	21.801	-0.179284	0.000659916	0.00212445	0.485123	0.72144	1
PALM	chr19	729947	742988	ENSG00000099864	13042	*	7.43	8.95	122	222.19	593.5	394.99	1.52	6.34e-05	0.00495	708952	748328	+	8	11860	TTS	MISP	14658	intron	0.034433	0.59405	NM_001040134, intron 7 of 7	9.841	11.23	9.976	11.095	9.546	9.707	-0.0507056	0.360861	0.521238	0.0238482	0.982933	1
ROGDI	chr16	4843645	4851198	ENSG00000067836	7554	*	6.86	8.25	90	141.72	333.52	275.01	1.39	7.89e-05	0.00581	4846968	4852951	-	10	454	TTS	RP11-127I20.5	888	TTS	0.028469	0.592745	NM_001253794	11.822	12.919	12.653	11.806	10.868	10.565	-0.191886	0.00403208	0.0113048	1.01444	0.565717	1
TOR1B	chr9	132570351	132576679	ENSG00000136816	6329	*	5.84	7.25	38	76.91	162.49	141.88	1.41	0.000547	0.0187	132565431	132573560	+	4	45	TTS	TOR1A	1707	TTS	0.019599	0.480563	NM_014506	13.197	13.415	12.873	12.388	11.86	11.649	-0.170965	0.000155221	0.000549987	0.791491	0.474334	1
AL022341.3	chr16	690861	701263	ENSG00000228201	10403	*	8.42	9.66	245	439.39	874.86	744.44	1.24	0.000632	0.0205	698472	699200	-	1	2410	TTS	FAM195A	2412	intron	0.050572	0.650356	NR_138611, intron 1 of 3	0.832	0.997	0.708	1.01	1.239	1.199	0.437698	0.213637	0.353905	2.17942	0.247435	1
NCS1	chr9	132972702	132979573	ENSG00000107130	6872	*	6.55	7.8	80	107.53	259.98	186.55	1.25	0.000452	0.0165	132934856	132999583	+	7	23446	TTS	AL360004.1	69640	intron	0.02329	0.569641	NM_014286, intron 2 of 7	17.262	18.127	17.3	11.699	11.709	12.911	-0.595957	5.629e-34	1.08538e-32	1.90702	0.615121	1
TSKU	chr11	76507181	76510826	ENSG00000182704	3646	*	5.28	6.33	39	38.46	81.24	79.7	1.06	0.00883	0.0888	76494282	76509198	+	1	194	TTS	RP11-21L23.2	2404	3' UTR	0.030187	0.595062	NM_001258210, exon 2 of 2	12.885	13.351	11.428	6.756	6.199	6.452	-0.98881	2.88682e-66	1.32623e-64	0.48753	0.522185	1
FAM118A	chr22	45721186	45725242	ENSG00000100376	4057	*	6.05	8.19	58	74.77	362.6	222.46	2.14	9.36e-09	1.14e-05	45704862	45737836	+	9	14622	TTS	SMC1B	16729	intron	0.020222	0.537475	NM_001349915, intron 3 of 7	12.534	12.82	12.782	12.998	13.029	12.333	-0.0396334	0.408487	0.568891	1.12948	0.634931	1
SRP9	chr1	225978068	225980546	ENSG00000143742	2479	*	5.07	6.54	25	42.02	107.75	78.82	1.48	0.000707	0.0217	225965530	225978168	+	3	1139	TTS	RP11-145A3.4	11542	Intergenic	0.019782	0.463277		95.897	90.421	104.187	79.606	82.49	84.451	-0.275131	0.000859203	0.00271802	1.50296	0.115805	1
ACTN4	chr19	39149731	39158372	ENSG00000130402	8642	*	6.4	7.5	69	100.41	202.68	159.4	1.1	0.00258	0.0443	39138309	39222223	+	20	15742	TSS	CTB-186G2.4	20460	intron	0.019907	0.50596	NM_001322033, intron 1 of 20	70.965	74.823	68.643	58.721	53.787	53.558	-0.377583	6.10847e-25	8.28105e-24	0.809287	0.466738	1
C2CD4C	chr19	402053	407012	ENSG00000183186	4960	*	6.05	7.62	55	77.62	242.02	150.64	1.57	4.69e-05	0.00406	405437	409139	-	1	904	TTS	AC010641.1	5592	TTS	0.040137	0.644485	NM_001136263	3.932	4.407	3.844	5.424	5.464	4.897	0.342088	6.18185e-07	2.8618e-06	1.03336	0.571747	1
SLC8A2	chr19	47921201	47936111	ENSG00000118160	14911	*	7.39	8.69	107	228.6	551.6	276.76	1.3	0.00245	0.043	47931273	47975425	-	9	2617	TTS	MEIS3	5876	Intergenic	0.032732	0.576794		2.346	2.704	2.307	1.86	1.647	1.655	-0.525733	1.71049e-10	1.07096e-09	0.64952	0.529252	1
ADRBK1	chr11	67039510	67060248	ENSG00000173020	20739	*	8.85	10.38	263	659.44	1521.39	1135.06	1.53	0.000371	0.0148	67033880	67054027	+	20	4148	TTS	ANKRD13D	6138	intron	0.033274	0.618044	NM_001619, intron 12 of 20	13.831	15.01	13.412	11.31	9.795	9.229	-0.465679	3.10924e-20	3.42202e-19	0.394457	0.805806	1
KCNK5	chr6	39152668	39159956	ENSG00000164626	7289	*	6.67	7.76	70	133.17	251.43	181.29	1.09	0.00527	0.0668	39156748	39197226	-	4	436	TTS	SAYSD1	73347	TTS	0.017703	0.548985	NM_003740	2.279	2.576	2.3	2.817	2.724	2.663	0.165829	0.0305	0.0701525	1.56592	0.474726	1
MRPS5	chr2	95753577	95756813	ENSG00000144029	3237	*	5.17	6.31	37	34.89	79.53	78.82	1.14	0.00522	0.0665	95752951	95787745	-	11	2244	TTS	MAL	35458	intron	0.016692	0.451483	NR_136152, intron 10 of 10	39.317	39.554	39.018	36.594	36.77	35.557	-0.133233	0.000590423	0.00191513	2.13727	0.167121	1
AXIN1	chr16	363759	370056	ENSG00000103126	6298	*	5.7	7.15	31	72.64	160.78	123.49	1.46	0.00079	0.023	337439	402659	-	10	29468	TTS	PDIA2	29692	intron	0.027637	0.524377	NM_181050, intron 2 of 9	12.662	13.205	13.037	12.611	11.915	11.129	-0.0642118	0.160986	0.283759	1.37025	0.248009	1
SLC12A7	chr5	1110414	1114018	ENSG00000113504	3605	*	4.6	5.89	15	33.47	59.86	58.68	1.29	0.0106	0.0982	1050498	1112150	-	23	66	TSS	MIR4635	49127	promoter-TSS	0.051346	0.655938	NM_006598	3.184	3.28	3.167	4.784	4.752	4.842	0.544211	1.16853e-23	1.4995e-22	2.84687	0.0381262	1
ZSCAN32	chr16	3429194	3433690	ENSG00000140987	4497	*	5.74	7.06	46	60.53	123.15	143.63	1.32	0.00041	0.0158	3432084	3451065	-	6	642	TTS	NAA60	16331	TTS	0.010456	0.4504	NM_001324344	6.506	6.209	5.887	5.029	4.819	4.57	-0.386101	4.6011e-10	2.77721e-09	1.51068	0.642267	1
SNX11	chr17	46201533	46205704	ENSG00000002919	4172	*	4.81	6.78	17	39.17	113.74	105.97	1.97	1.24e-05	0.0018	46180718	46196526	+	7	7092	TTS	SKAP1	7188	Intergenic	0.013909	0.479022		7.438	8.782	8.253	6.077	6.832	5.883	-0.389581	1.93136e-08	1.02501e-07	0.752867	0.338114	1
ARHGEF2	chr1	155918823	155922921	ENSG00000116584	4099	*	5.83	7.11	49	64.8	161.63	113.86	1.28	0.000891	0.0246	155916645	155972355	-	25	4227	TTS	RXFP4	8247	TTS	0.022211	0.54734	NR_106796	14.243	14.923	12.557	18.104	16.367	16.782	0.26902	1.37173e-08	7.38625e-08	2.02555	0.189262	1
CHRNA4	chr20	61974167	61986918	ENSG00000101204	12752	*	6.4	7.71	50	118.93	266.82	152.39	1.31	0.00292	0.0477	61975420	62009345	-	5	5122	TTS	RP11-261N11.8	10796	intron	0.041412	0.638146	NR_046317, intron 5 of 5	1.323	1.357	1.109	1.091	1.079	1.067	-0.25916	0.0093236	0.0242361	2.17157	0.424707	1
PWP2	chr21	45531671	45569209	ENSG00000241945	37539	*	10.07	11.19	790	1364.45	2621.16	2038.9	1.11	0.00455	0.0621	45527170	45551063	+	20	623	TTS	C21orf33	3046	intron	0.032501	0.583862	NM_005049, intron 20 of 20	34.932	36.902	35.334	30.217	29.85	28.655	-0.305692	1.64531e-17	1.57137e-16	1.5199	0.35672	1
FASTK	chr7	150772701	150781529	ENSG00000164896	8829	*	6.27	7.55	48	106.11	206.1	168.16	1.28	0.00177	0.0356	150773715	150777953	-	9	838	TSS	TMUB1	1051	intron	0.046902	0.628002	NM_001258461, intron 1 of 9	6.75	7.45	7.279	6.412	6.47	5.936	-0.186744	0.00722538	0.0192217	0.629394	0.818701	1
RNF34	chr12	121901905	121906044	ENSG00000170633	4140	*	4.64	6.02	15	34.89	66.7	63.06	1.38	0.00566	0.0696	121837946	121868389	+	6	35586	TTS	KDM2B	37076	intron	0.072257	0.609084	NM_032590, intron 12 of 22	7.406	7.785	8.071	6.428	5.717	6.296	-0.398994	2.4945e-08	1.30954e-07	0.642756	0.874835	1
PDE8A	chr15	85523437	85526847	ENSG00000073417	3411	*	6.07	7.18	51	83.32	160.78	128.75	1.11	0.00407	0.0578	85523670	85682376	+	22	1472	TSS	SLC28A1	6266	promoter-TSS	0.086536	0.614663	NM_173454	12.466	11.59	11.489	12.322	12.11	12.338	0.025242	0.574895	0.717003	1.10892	0.429906	1
NCS1	chr9	132952521	132963129	ENSG00000107130	10609	*	6.81	8.14	86	138.15	323.26	240.85	1.33	0.000245	0.0116	132934856	132999583	+	7	22969	TSS	AL360004.1	51327	intron	0.023758	0.576357	NM_014286, intron 1 of 7	17.262	18.127	17.3	11.699	11.709	12.911	-0.595957	5.629e-34	1.08538e-32	1.90702	0.615121	1
WNT6	chr2	219715285	219719137	ENSG00000115596	3853	*	5	6.22	22	42.02	93.22	56.05	1.22	0.0108	0.099	219724543	219738955	+	3	7332	TSS	AC009974.11	10423	Intergenic	0.01584	0.497144		1.23	1.466	1.409	3.253	3.278	3.523	1.25998	4.58732e-26	6.51487e-25	1.04618	0.272992	1
LANCL2	chr7	55431842	55435663	ENSG00000132434	3822	*	6.03	7.2	52	79.05	120.58	173.41	1.17	0.00271	0.0457	55433140	55501435	+	9	612	TSS	RP11-775L16.1	21102	exon	0.053141	0.524993	NM_018697, exon 1 of 9	13.836	12.794	12.775	16.721	16.084	15.662	0.245108	2.56826e-07	1.23558e-06	0.776457	0.37597	1
PSMC1P4	chr5	55581308	55584079	ENSG00000248781	2772	*	6.11	7.33	59	79.05	171.04	149.76	1.22	0.000734	0.0221	55571130	55572457	-	0	10236	TSS	RNU6ATAC2P	10696	Intergenic	0.009386	0.433418		0.02	0.033	0.021	0.039	0.018	0.037	0.473527	0.662406	0.786017	0.772933	0.443518	1
UPF1	chr19	18960062	18983182	ENSG00000005007	23121	*	8.63	9.94	322	470.72	1100.63	863.56	1.31	0.000147	0.00853	18942746	18979045	+	23	7423	TTS	GDF1	7738	intron	0.037329	0.583478	NM_001297549, intron 16 of 23	12.179	12.384	11.897	12.189	12.482	11.284	-0.0201369	0.618202	0.7512	2.03492	0.506706	1
NCLN	chr19	3203041	3211876	ENSG00000125912	8836	*	7.93	8.95	200	287.7	572.12	417.77	1.02	0.00304	0.0488	3185597	3209568	+	14	2110	TTS	CELF5	17242	exon	0.034978	0.621279	NM_001321463, exon 14 of 15	20.348	22.58	18.64	20.609	18.077	18.283	-0.186763	2.25801e-06	9.89198e-06	0.779944	0.440756	1
NUFIP2	chr17	27591755	27597059	ENSG00000108256	5305	*	6.56	8.42	104	84.74	384.84	301.28	1.86	2.85e-08	2.67e-05	27582853	27621136	-	3	11554	TTS	CRYBA1	12906	intron	0.017349	0.423643	NM_020772, intron 3 of 3	40.484	41.239	38.907	45.943	41.834	45.606	0.0366907	0.252803	0.401559	2.2275	0.0161294	1
MUM1	chr19	1376374	1380305	ENSG00000160953	3932	*	6.5	7.53	81	100.41	206.1	162.9	1.02	0.00337	0.052	1285889	1378430	+	13	90	TTS	AC004623.2	820	TTS	0.04173	0.601882	NM_032853	11.765	12.046	11.655	13.772	12.882	13.666	0.153974	0.000251631	0.000865734	1.39832	0.239062	1
HIC2	chr22	21789536	21806004	ENSG00000169635	16469	*	8.71	10.01	326	512.74	1163.92	896.84	1.3	0.000264	0.0121	21771692	21805752	+	2	7982	TTS	TMEM191C	23909	intron	0.026477	0.589507	NM_015094, intron 2 of 2	3.982	3.98	3.52	4.457	4.092	4.369	0.108051	0.0435468	0.0955629	0.642756	0.874835	1
SCYL1	chr11	65295288	65311772	ENSG00000142186	16485	*	8.15	9.42	216	353.93	724.35	643.73	1.26	0.000281	0.0125	65292547	65306175	+	17	2645	TTS	LTBP3	3351	exon	0.031487	0.587539	NM_001048218, exon 11 of 18	20.342	21.312	17.419	22.294	20.762	21.628	0.139035	0.00229866	0.00674505	1.04951	0.189862	1
COL27A1	chr9	117023554	117036139	ENSG00000196739	12586	*	6.84	7.89	88	141	270.24	204.94	1.05	0.00382	0.0559	116917839	117074791	+	60	44944	TTS	ORM1	55488	intron	0.017085	0.558681	NM_032888, intron 34 of 60	2.939	3.104	2.928	2.431	2.227	2.185	-0.422171	1.84197e-13	1.4002e-12	0.700959	0.488922	1
RALGDS	chr9	135987111	136004922	ENSG00000160271	17812	*	8.45	9.67	285	413.75	965.51	665.62	1.22	0.000532	0.0183	135973507	136039301	-	22	22510	TTS	GBGT1	32322	intron	0.028972	0.59598	NM_001042368, intron 1 of 17	7.092	7.148	5.851	7.283	7.477	7	0.0277621	0.621724	0.753806	0.291148	0.886543	1
OSBPL5	chr11	3150724	3160449	ENSG00000021762	9726	*	6.91	8.02	97	143.14	298.46	222.46	1.12	0.00165	0.034	3108345	3186584	-	21	30998	TSS	AC108448.2	48914	intron	0.020053	0.605553	NM_145638, intron 1 of 20	6.861	7.464	6.746	5.789	5.573	5.226	-0.382667	1.92917e-11	1.2937e-10	1.78743	0.160612	1
OTUB2	chr14	94508133	94518788	ENSG00000089723	10656	*	6.88	8.3	106	130.32	330.96	301.28	1.42	1.35e-05	0.00192	94492674	94515276	+	5	1816	TTS	DDX24	3806	3' UTR	0.014736	0.523698	NM_023112, exon 6 of 6	1.527	1.52	1.369	2.782	2.514	2.726	0.827672	5.906e-23	7.33039e-22	0.566553	0.828302	1
CLASRP	chr19	45566807	45576421	ENSG00000104859	9615	*	7.79	8.8	177	267.05	542.19	351.2	1.01	0.00531	0.067	45542297	45574214	+	20	2600	TTS	ZNF296	3143	intron	0.038177	0.602143	NR_103529, intron 15 of 20	11.493	12.011	9.849	12.834	12.937	12.658	0.192303	0.00134962	0.00412368	0.10018	0.908888	1
CTD-2278I10.6	chr19	17388908	17398996	ENSG00000269307	10089	*	6.71	7.81	75	133.88	252.28	195.31	1.1	0.00357	0.0535	17378226	17393775	+	9	177	TTS	USHBP1	357	intron	0.030534	0.553727	NM_152363, intron 4 of 8	19.774	19.879	19.046	19.332	19.403	19.853	-0.036885	0.478685	0.63515	0.40622	0.80151	1
CCDC107	chr9	35658687	35666402	ENSG00000159884	7716	*	8.01	9.03	196	318.32	519.96	522.86	1.02	0.00305	0.049	35658310	35661508	+	5	1036	TTS	ARHGEF39	3674	exon	0.019575	0.509916	NM_032818, exon 7 of 9	8.561	10.936	9.687	9.476	8.593	9.379	0.0498597	0.540448	0.689456	0.357646	0.728609	1
CACTIN	chr19	3608289	3613432	ENSG00000105298	5144	*	6.44	7.61	65	108.24	237.74	154.14	1.18	0.00249	0.0433	3610638	3626813	-	11	222	TTS	CACTIN-AS1	3068	3' UTR	0.047841	0.63601	NM_021231, exon 11 of 11	7.73	8.13	7.008	8.267	8.056	7.68	0.012864	0.807135	0.882967	2.23885	0.134248	1
RP11-561C5.4	chr15	85737147	85753477	ENSG00000229212	16331	*	6.81	8.07	92	133.17	296.75	239.1	1.25	0.000324	0.0136	85747140	85777994	-	6	1828	TTS	CSPG4P12	5638	Intergenic	0.020577	0.593509		3.138	3.167	2.964	3.265	3.277	2.864	-0.0120112	0.887017	0.935669	1.53245	0.488963	1
ACVR1B	chr12	52384913	52389489	ENSG00000135503	4577	*	5.71	6.78	52	52.7	129.13	91.09	1.07	0.00547	0.0681	52345450	52390862	+	9	3661	TTS	RNU6-574P	5654	intron	0.021202	0.503278	NM_004302, intron 8 of 8	6.428	6.918	5.955	5.668	5.132	5.079	-0.23045	0.000162868	0.000575492	1.00185	0.582906	1
RP11-977G19.14	chr12	56660162	56666961	ENSG00000258260	6800	*	6.42	7.54	57	113.94	163.34	208.44	1.12	0.00483	0.0639	56661576	56663888	-	1	326	TSS	COQ10A	1186	intron	0.022212	0.489043	NM_144576, intron 4 of 4	1.489	1.607	1.647	1.46	1.44	1.461	-0.144721	0.545135	0.692991	0.203086	0.790437	1
BANP	chr16	88079593	88085542	ENSG00000172530	5950	*	5.53	6.74	29	63.38	117.16	97.22	1.21	0.0055	0.0684	87985039	88110924	+	13	28356	TTS	RP11-863P13.5	30198	intron	0.029422	0.50395	NM_001173539, intron 11 of 12	7.343	8.089	7.429	8.406	7.907	7.593	-0.0143805	0.831551	0.899682	0.127252	0.918428	1
C14orf80	chr14	105956019	105972225	ENSG00000185347	16207	*	8.01	9.16	174	342.54	658.5	482.58	1.14	0.00281	0.0467	105956191	105965912	+	8	1790	TTS	CRIP1	5518	intron	0.038075	0.632297	NM_001134876, intron 5 of 6	7.493	7.983	7.94	7.376	7.086	7.184	-0.200382	0.0089108	0.0232757	0.642756	0.874835	1
C1orf170	chr1	905117	920013	ENSG00000187642	14897	*	7.32	8.51	99	220.76	402.8	325.8	1.19	0.00272	0.0458	910578	917497	-	4	1987	TTS	PLEKHN1	2077	intron	0.047667	0.653598	NM_001369897, intron 2 of 3	0.255	0.24	0.278	0.354	0.39	0.404	0.591818	0.0704305	0.14433	0.765918	0.386292	1
KEAP1	chr19	10594006	10600180	ENSG00000079999	6175	*	5.66	6.8	41	59.82	133.41	89.33	1.14	0.00499	0.0649	10596795	10614417	-	5	298	TTS	CTC-429L19.3	3921	3' UTR	0.023813	0.50988	NM_012289, exon 6 of 6	26.317	27.018	25.465	20.702	21.551	20.457	-0.372952	3.04643e-21	3.52079e-20	0.56439	0.453176	1
ETV5	chr3	185767700	185773000	ENSG00000244405	5301	*	4.96	6.9	23	39.17	124	115.61	1.95	2.71e-06	0.000657	185764096	185826901	-	12	6254	TTS	ETV5-AS1	26608	intron	0.010757	0.436604	NM_004454, intron 11 of 12	9.962	10.643	9.254	11.503	9.782	11.6	0.114992	0.0200082	0.0481462	1.75879	0.0884985	1
PANK4	chr1	2427377	2458528	ENSG00000157881	31152	*	9.62	10.75	536	1033.31	1905.37	1536.18	1.13	0.00406	0.0578	2439971	2458039	-	18	2982	TTS	RP3-395M20.3	17034	intron	0.04138	0.632147	NM_018216, intron 14 of 18	4.229	4.263	3.895	4.051	4.065	4.564	0.13121	0.0647346	0.134505	1.71654	0.206894	1
ZBTB4	chr17	7362984	7369306	ENSG00000174282	6323	*	6.97	8.19	99	151.69	354.05	228.59	1.22	0.001	0.026	7362684	7387582	-	3	3461	TTS	CHRNB1	5119	exon	0.025471	0.558842	NM_020899, exon 4 of 4	5.736	6.147	5.524	5.872	5.391	5.364	-0.0993789	0.0456873	0.0995722	0.642756	0.874835	1
PGF	chr14	75405313	75409747	ENSG00000119630	4435	*	5	7.79	24	39.88	247.15	196.18	2.79	9.22e-13	1.3e-08	75408536	75422487	-	6	1006	TTS	RPS6KL1	17584	Intergenic	0.020077	0.559089		8.518	8.22	7.208	9.817	9.632	8.732	0.202179	0.00354478	0.0100396	0.769097	0.404851	1
TMEM9	chr1	201100025	201108746	ENSG00000116857	8722	*	7.72	8.74	170	250.67	490.88	361.71	1.02	0.00332	0.0516	201103899	201140702	-	5	486	TTS	ASCL5	8074	non-coding	0.013991	0.515079	NR_109921, exon 5 of 5	30.595	31.988	30.434	36.858	37.692	35.855	0.18282	1.33111e-05	5.3798e-05	0.246602	0.83096	1
KLHL12	chr1	202860865	202866173	ENSG00000117153	5309	*	5.17	6.37	27	44.86	82.95	82.33	1.2	0.00527	0.0668	202861532	202897727	-	11	1987	TTS	RABIF	5256	intron	0.009798	0.43425	NM_001303051, intron 9 of 11	15.442	15.955	15.253	9.013	9.118	8.949	-0.791427	4.48872e-69	2.20994e-67	2.18955	0.2518	1
TMX2	chr11	57503311	57508263	ENSG00000213593	4953	*	6.24	7.33	61	89.73	152.22	169.91	1.1	0.00267	0.0452	57480074	57508445	+	7	2658	TTS	TMX2-CTNND1	25711	intron	0.012321	0.446486	NR_144935, intron 3 of 6	52.558	52.968	50.255	62.64	60.332	58.044	0.169701	1.3191e-06	5.91562e-06	0.344021	0.650915	1
ULK1	chr12	132392948	132407530	ENSG00000177169	14583	*	7.62	9.02	162	232.16	610.61	430.9	1.4	5.66e-05	0.00463	132379195	132407712	+	27	7473	TTS	RP11-417L19.4	9041	intron	0.040395	0.640447	NM_003565, intron 18 of 27	1.902	1.932	1.787	1.702	1.746	1.707	-0.158655	0.0349129	0.0789866	0.982743	0.576386	1
RP11-473M20.7	chr16	3103831	3110176	ENSG00000261971	6346	*	7.25	8.61	97	206.52	461.8	317.05	1.36	0.000663	0.0209	3101991	3109364	-	3	2360	TSS	MMP25	3724	intron	0.038462	0.612136	NR_123723, intron 2 of 4	0.744	0.571	0.515	0.792	1.267	0.773	1.02145	0.000458141	0.00151381	1.89507	0.337918	1
NAA40	chr11	63719401	63732035	ENSG00000110583	12635	*	7.98	9.05	224	282.01	588.37	472.94	1.07	0.00101	0.0261	63706430	63724791	+	7	927	TTS	RNU6-45P	12223	TTS	0.015752	0.533877	NM_001300800	13.954	13.972	12.799	10.976	10.927	11.856	-0.25525	2.44701e-08	1.28597e-07	0.0603537	0.957717	1
CD9	chr12	6339463	6343336	ENSG00000010278	3874	*	4.93	6.58	19	42.02	104.33	87.58	1.65	0.000284	0.0125	6308880	6347425	+	8	6026	TTS	RP1-96H9.5	37924	intron	0.016012	0.516654	NM_001330312, intron 2 of 7	57.738	56.596	59.658	102.171	108.356	102.834	0.79563	2.28782e-65	1.02865e-63	1.76804	0.107749	1
LLfos-48D6.1	chr19	2348645	2356509	ENSG00000273116	7865	*	6.06	7.41	45	88.3	200.11	139.26	1.35	0.000981	0.0257	2352573	2354800	-	1	4	TTS	SPPL2B	2522	intron	0.050871	0.592192	NM_001077238, intron 15 of 15	0.955	1.045	1.052	1.263	1.158	1.212	0.222248	0.391627	0.551967	0.593217	0.76976	1
FAHD2B	chr2	97746739	97752746	ENSG00000144199	6008	*	5.9	6.99	41	78.33	147.95	105.97	1.09	0.00892	0.0893	97749319	97760619	-	8	424	TTS	AC018892.9	756	exon	0.014486	0.544198	NM_001320848, exon 8 of 9	4.152	4.219	4.414	3.919	4.355	3.779	-0.122613	0.220987	0.36309	0.0620617	0.940989	1
NOL9	chr1	6585230	6592828	ENSG00000162408	7599	*	5.83	7.37	34	79.76	176.17	155.02	1.54	0.000254	0.0118	6581406	6614595	-	11	7623	TTS	PLEKHG5	8960	intron	0.021719	0.491972	NM_024654, intron 10 of 11	10.225	9.999	9.914	6.572	6.255	6.635	-0.700675	7.46636e-69	3.65765e-67	2.0878	0.453542	1
SPC24	chr19	11220304	11227710	ENSG00000161888	7407	*	6.5	7.64	63	118.21	219.78	180.42	1.14	0.00296	0.0481	11242195	11266458	-	5	18188	TTS	LDLR	20485	promoter-TSS	0.028494	0.542938	NR_106946	32.923	33.789	34.977	30.38	31.685	28.849	-0.178225	4.0178e-05	0.000153084	0.571657	0.60414	1
TRIM62	chr1	33625456	33632791	ENSG00000116525	7336	*	6.93	8.2	95	149.55	316.42	269.75	1.26	0.000329	0.0137	33611002	33647267	-	4	18122	TTS	ADC	42994	intron	0.018271	0.529243	NM_018207, intron 2 of 4	1.1	1.151	1.036	1.268	1.102	1.099	0.046102	0.689257	0.804928	0.667749	0.608708	1
DDA1	chr19	17431945	17441989	ENSG00000130311	10045	*	7.4	8.58	136	202.25	446.41	318.8	1.18	0.00083	0.0236	17420339	17434110	+	5	2857	TTS	ANO8	2936	intron	0.0465	0.627738	NM_020959, intron 16 of 17	16.22	17.319	15.412	18.578	16.958	16.337	-0.33426	7.93941e-08	3.99336e-07	0.217429	0.822743	1
DRG2	chr17	18009738	18013344	ENSG00000108591	3607	*	7.36	8.38	131	198.69	378.85	286.39	1.01	0.00387	0.0563	17991199	18011285	+	12	256	TTS	MYO15A	478	promoter-TSS	0.018863	0.588186	NM_016239	12.343	11.755	10.643	8.909	9.425	9.468	-0.290115	8.72041e-07	3.97594e-06	0.776309	0.476643	1
AC002401.1	chr17	48209508	48219442	ENSG00000236472	9935	*	7.26	8.59	120	185.87	429.31	339.82	1.33	0.000139	0.00819	48212950	48223541	+	3	1525	TSS	PPP1R9B	3371	intron	0.016611	0.566338	NM_032595, intron 9 of 11	9.748	11.093	10.859	11.665	12.432	11.571	0.137536	0.177575	0.306789	0.00669622	0.996475	1
EHD4	chr15	42198664	42205211	ENSG00000103966	6548	*	6.56	7.61	70	118.21	236.89	155.02	1.06	0.00647	0.075	42190949	42264776	-	5	10988	TTS	RP11-23P13.6	11164	exon	0.013443	0.516725	NM_139265, exon 5 of 6	10.312	10.811	10.157	12.656	11.697	12.343	0.197085	1.07468e-05	4.39026e-05	1.01073	0.350538	1
RHOT2	chr16	704217	741600	ENSG00000140983	37384	*	10.74	12.13	981	2431.94	4685.59	4255.6	1.39	0.00316	0.05	718085	724174	+	18	1266	TTS	RHBDL1	2756	intron	0.051549	0.652088	NR_147955, intron 16 of 17	20.851	23.314	21.525	20.206	20.969	19.343	-0.138752	0.00140217	0.00427011	0.282093	0.889874	1
BAK1	chr6	33542578	33548313	ENSG00000030110	5736	*	5.91	7.17	40	80.47	177.02	110.35	1.25	0.0034	0.0522	33540328	33548019	-	6	2574	TSS	GGNBP1	6068	intron	0.023369	0.575065	NM_001188, intron 1 of 5	9.913	11.033	10.093	7.609	8.356	7.411	-0.426627	3.66262e-10	2.22758e-09	0.844506	0.517247	1
ITGB4	chr17	73748996	73756172	ENSG00000132470	7177	*	6.66	8.18	86	116.79	328.39	251.36	1.52	1.2e-05	0.00177	73717515	73753899	+	39	1315	TTS	GALK1	4910	exon	0.036655	0.628623	NM_000213, exon 36 of 40	0.64	0.671	0.642	0.654	0.605	0.708	-0.06288	0.639374	0.768269	0.0957423	0.955147	1
ICAM2	chr17	62076798	62082137	ENSG00000108622	5340	*	6.14	7.53	51	90.44	200.11	169.91	1.39	0.000282	0.0125	62079955	62097994	-	5	488	TTS	C17orf72	2196	TTS	0.021169	0.575763	NM_001099787	0.674	0.813	0.541	1.033	1.128	1.021	0.643407	0.00928942	0.0241622	1.52704	0.636889	1
PTGR1	chr9	114322112	114325701	ENSG00000106853	3590	*	4.88	6.12	21	37.74	64.99	74.44	1.25	0.00693	0.0778	114312001	114362135	-	9	11906	TTS	ZNF483	16218	TTS	0.01505	0.448036	NM_001146108	10.047	10.751	10.245	8.279	8.908	8.995	-0.279761	9.89193e-05	0.00035933	1.62379	0.458039	1
LRRC47	chr1	3693042	3697220	ENSG00000130764	4179	*	6.49	7.68	71	108.24	221.49	190.05	1.2	0.000827	0.0235	3696783	3713068	-	6	1652	TTS	SMIM1	2585	TTS	0.025856	0.586884	NM_020710	10.807	11.961	11.303	9.118	8.958	8.833	-0.369981	1.87675e-11	1.25941e-10	2.26043	0.059189	1
PHRF1	chr11	601974	613026	ENSG00000070047	11053	*	7.4	8.48	121	215.78	373.72	342.44	1.09	0.00252	0.0436	576485	612222	+	17	4722	TTS	IRF7	5054	exon	0.037915	0.595639	NM_001286583, exon 14 of 18	7.394	7.699	6.921	8.178	8.117	7.484	0.077579	0.104691	0.200712	0.312576	0.715188	1
CCND3	chr6	41896125	41910845	ENSG00000112576	14721	*	8.86	9.89	340	588.94	973.21	930.99	1.04	0.00389	0.0563	41902671	42018095	-	4	814	TTS	BYSL	2701	3' UTR	0.021537	0.528736	NM_001136125, exon 4 of 4	20.45	20.72	19.105	19.884	19.032	18.838	-0.0855992	0.0526532	0.112802	0.566605	0.827141	1
ZFPM1	chr16	88517207	88522916	ENSG00000179588	5710	*	5.91	6.99	40	80.47	135.12	119.11	1.08	0.00898	0.0897	88519724	88603424	+	9	338	TSS	ZNF469	12896	exon	0.076209	0.668593	NM_153813, exon 1 of 10	1.072	1.066	0.582	0.955	0.62	1.153	0.0711857	0.566806	0.710763	0.38002	0.653784	1
APC2	chr19	1464293	1480807	ENSG00000115266	16515	*	8.95	10.01	348	641.63	1168.19	896.84	1.06	0.00496	0.0648	1450147	1473243	+	14	693	TTS	C19orf25	6650	TTS	0.062678	0.634795	NM_152482	2.027	2.151	1.923	1.474	1.489	1.629	0.0906461	0.280147	0.433877	0.587135	0.50163	1
MCF2L	chr13	113731796	113752546	ENSG00000126217	20751	*	8.72	9.79	287	555.47	1026.23	739.19	1.07	0.00569	0.0698	113548691	113751175	+	29	9004	TTS	AL137002.1	13391	intron	0.03899	0.600434	NM_024979, intron 23 of 29	3.888	4.906	4.636	3.512	3.388	3.931	-0.308729	1.94931e-07	9.4615e-07	1.55974	0.272301	1
ZNF239	chr10	44050422	44054417	ENSG00000196793	3996	*	6.47	7.48	67	110.38	180.45	176.92	1.01	0.00605	0.0723	44051794	44070066	-	3	626	TTS	RP11-517P14.7	31754	exon	0.007762	0.427785	NM_001324348, exon 2 of 2	6.562	6.786	6.272	6.418	5.908	5.746	-0.104186	0.153233	0.272977	0.642756	0.874835	1
NT5DC4	chr2	113497457	113501878	ENSG00000144130	4422	*	5.81	7.07	56	56.26	134.27	134.88	1.26	0.000454	0.0166	113479062	113500456	+	16	788	TTS	CKAP2L	5738	intron	0.011765	0.404433	NR_130712, intron 8 of 9	11.554	12.623	13.09	17.164	16.203	14.298	0.318961	0.0246611	0.0580193	1.5989	0.640738	1
RP11-624G17.3	chr11	57241353	57246877	ENSG00000255301	5525	*	5.58	7.43	36	59.82	184.72	160.27	1.85	1.56e-06	0.000448	57243965	57245007	-	1	150	TTS	RTN4RL2	892	exon	0.028246	0.568067	NM_178570, exon 3 of 3	3.162	3.456	2.597	4.267	3.212	4.089	0.300108	0.0534923	0.114384	1.04193	0.215467	1
MAU2	chr19	19409386	19413319	ENSG00000129933	3934	*	5.46	6.58	47	41.3	108.61	82.33	1.11	0.00487	0.0642	19431629	19469563	+	18	20276	TSS	SUGP1	20300	intron	0.01882	0.551742	NM_172231, intron 7 of 13	3.817	4.192	3.237	2.743	2.731	2.476	-0.59009	4.46332e-18	4.39635e-17	0.261953	0.894367	1
TRAIP	chr3	49875794	49881221	ENSG00000183763	5428	*	5.27	6.79	20	56.97	116.31	105.1	1.52	0.00113	0.0276	49866033	49894000	-	14	12474	TTS	CAMKV	16914	intron	0.008293	0.529022	NM_005879, intron 7 of 14	9.049	9.628	9.388	8.091	7.84	7.105	-0.324062	1.62106e-07	7.92815e-07	1.6822	0.0951154	1
PITPNM1	chr11	67255415	67265559	ENSG00000110697	10145	*	8.59	9.66	268	503.48	850.06	770.72	1.07	0.00368	0.0546	67259239	67272843	-	23	1248	TTS	AIP	1913	exon	0.036577	0.624409	NM_001130848, exon 23 of 24	12.976	14	11.071	14.779	13.529	12.222	0.118836	0.0151363	0.0375643	0.392322	0.605054	1
NOL12	chr22	38126205	38140238	ENSG00000100101	14034	*	8.31	9.34	247	388.11	755.99	536	1.02	0.0041	0.058	38082420	38170137	+	27	36916	TTS	TRIOBP	39342	intron	0.018957	0.544075	NM_001039141, intron 9 of 23	16.968	17.303	17.199	18.469	18.398	17.893	0.264157	1.52917e-10	9.59672e-10	1.45203	0.161314	1
CDCA8	chr1	38170342	38177871	ENSG00000134690	7530	*	6.71	7.94	93	116.08	277.08	214.58	1.23	0.000307	0.0131	38158089	38175391	+	10	1284	TTS	EPHA10	5454	3' UTR	0.01076	0.478417	NM_001256875, exon 10 of 10	25.634	25.203	24.796	29.831	30.128	29.935	0.214779	1.16046e-08	6.28644e-08	1.52704	0.636889	1
C3orf84	chr3	49213105	49218230	ENSG00000236980	5126	*	4.9	6.65	14	45.58	117.16	83.2	1.75	0.000496	0.0177	49215064	49229291	-	3	604	TTS	KLHDC8B	1750	intron	0.009953	0.530341	NM_001080528, intron 3 of 3	0	0.046	0.032	0.034	0.024	0.075	0.69639	0.621916	1	0.266983	0.899621	1
RP4-803A2.2	chr1	33460923	33467129	ENSG00000239670	6207	*	5.51	6.95	41	49.85	141.11	106.85	1.45	0.000177	0.00961	33452552	33453834	+	1	10192	TTS	RP1-117O3.2	11351	Intergenic	0.012409	0.504189		0.101	0.069	0.056	0.043	0.091	0.019	-0.611634	0.509027	0.662778	0.196334	0.823657	1
ENTPD8	chr9	140316755	140336537	ENSG00000188833	19783	*	8.78	10.05	331	545.5	1166.48	958.14	1.28	0.00036	0.0145	140328815	140336268	-	9	2169	TTS	NOXA1	2212	intron	0.041707	0.64675	NM_006647, intron 8 of 13	0.386	0.44	0.465	0.688	0.756	0.497	0.593325	0.0028819	0.00831362	0.066075	0.956181	1
TMEM8A	chr16	412827	435378	ENSG00000129925	22552	*	9.17	10.38	367	784.06	1461.52	1198.99	1.21	0.00258	0.0443	420772	431982	-	12	3330	TTS	MRPL28	3576	exon	0.043016	0.628309	NM_021259, exon 11 of 13	12.379	12.553	11.595	22.546	21.102	21.71	0.855914	2.6096e-75	1.4463e-73	0.719821	0.708906	1
PLIN4	chr19	4499763	4522432	ENSG00000167676	22670	*	9.38	10.54	416	913.67	1714.66	1268.18	1.17	0.00487	0.0643	4502203	4517716	-	5	6618	TSS	HDGFRP2	8874	exon	0.031366	0.592527	NM_001367868, exon 5 of 8	0.082	0.097	0.06	0.2	0.17	0.19	1.19037	2.3286e-06	1.01967e-05	1.47756	0.116859	1
SYNGR1	chr22	39768118	39773289	ENSG00000100321	5172	*	5.7	7.34	37	66.94	183.01	141.01	1.64	3.98e-05	0.00373	39746000	39781593	+	3	10890	TTS	TAB1	25084	intron	0.021277	0.569522	NM_145738, intron 2 of 3	3.734	3.973	3.703	4.226	3.477	4.242	-0.284484	0.00134692	0.00411585	0.467082	0.783646	1
SLC19A1	chr21	46905113	46922302	ENSG00000173638	17190	*	8.37	9.44	255	408.77	818.42	573.66	1.07	0.00306	0.049	46918114	46964325	-	5	4406	TTS	COL18A1	19926	intron	0.032348	0.621677	NM_130445, intron 26 of 42	10.969	11.254	10.758	7.852	7.085	7.242	-0.596142	1.22369e-31	2.16843e-30	0.0774649	0.934032	1
SHKBP1	chr19	41094361	41098705	ENSG00000160410	4345	*	6.15	7.38	58	84.03	191.56	141.88	1.23	0.000984	0.0257	41082756	41097303	+	17	770	TTS	LTBP4	2538	intron	0.020493	0.57919	NM_138392, intron 16 of 17	12.973	14.099	11.611	14.639	14.661	13.436	0.0251336	0.642223	0.770532	0.0645666	0.969583	1
POLR2A	chr17	7404899	7417605	ENSG00000181222	12707	*	8.33	9.66	284	357.49	924.46	689.27	1.33	6.36e-05	0.00495	7387684	7417933	+	28	6681	TTS	ZBTB4	23670	intron	0.022983	0.510625	NM_000937, intron 19 of 28	4.448	4.776	3.908	7.082	8.232	6.298	0.662505	4.17986e-20	4.57308e-19	0.642756	0.874835	1
TCFL5	chr20	61491467	61495470	ENSG00000101190	4004	*	6.15	7.29	55	86.88	163.34	148.89	1.14	0.0023	0.0417	61472466	61493115	-	5	354	TSS	ARF4P2	10132	promoter-TSS	0.068716	0.593555	NM_001301726	8.26	9.041	8.774	12.251	11.765	12.598	0.45597	7.0215e-17	6.50816e-16	0.152206	0.905726	1
WNT4	chr1	22452460	22457442	ENSG00000162552	4983	*	5.47	6.54	35	53.41	102.62	84.08	1.08	0.00878	0.0887	22443797	22469459	-	4	11154	TTS	RP1-224A6.9	27098	intron	0.021482	0.551385	NM_030761, intron 2 of 4	0.423	0.295	0.397	0.23	0.326	0.331	-0.0308706	0.900937	0.942477	1.93095	0.144045	1
PSMC1	chr14	90738424	90741633	ENSG00000100764	3210	*	6.16	7.52	48	94.71	212.94	155.02	1.37	0.000696	0.0215	90722838	90738966	+	10	1062	TTS	NRDE2	2550	3' UTR	0.015898	0.494858	NM_017970, exon 14 of 14	55.565	63.011	58.196	50.079	51.277	47.534	-0.253386	1.00183e-09	5.88583e-09	1.12948	0.634931	1
BCL3	chr19	45256275	45258996	ENSG00000069399	2722	*	5.1	6.38	35	33.47	87.23	78.82	1.28	0.00176	0.0355	45250961	45262743	+	8	5108	TTS	AC092066.6	10768	intron	0.029044	0.578096	NM_005178, intron 2 of 8	1.142	1.249	1.048	1.376	1.051	0.996	-0.037217	0.810293	0.884915	0.679547	0.469666	1
ZSCAN2	chr15	85162264	85169588	ENSG00000176371	7325	*	5.97	7.18	36	89.73	157.36	132.25	1.2	0.00566	0.0696	85144235	85166947	+	3	1021	TTS	RP11-182J1.5	7726	3' UTR	0.018708	0.498771	NM_181877, exon 3 of 3	7.071	7.156	7.258	6.216	6.611	6.393	-0.0362641	0.608143	0.743411	2.86575	0.216491	1
RPS6KL1	chr14	75368610	75377615	ENSG00000198208	9006	*	7.02	8.31	128	131.03	321.55	313.54	1.29	4.38e-05	0.0039	75370656	75389946	-	11	2456	TTS	DLST	2664	3' UTR	0.014882	0.543809	NM_031464, exon 11 of 11	0.139	0.142	0.076	0.211	0.1	0.078	0.174626	0.54832	0.695674	1.51068	0.642267	1
SLC1A3	chr5	36611728	36616417	ENSG00000079215	4690	*	5.6	6.95	47	49.85	132.55	114.73	1.35	0.000284	0.0125	36606456	36688436	+	9	7616	TSS	CTD-2282P23.1	25310	intron	0.010666	0.444658	NM_001289939, intron 2 of 8	5.865	5.915	5.545	8.128	7.174	7.854	-0.0273499	0.67353	0.794298	0.488917	0.647703	1
TFRC	chr3	195781549	195785045	ENSG00000072274	3497	*	5.01	6.42	29	35.61	85.52	85.83	1.41	0.000682	0.0213	195776154	195809060	-	18	7143	TTS	AC024937.2	11172	intron	0.017167	0.466533	NM_001313966, intron 14 of 16	150.278	149.024	151.078	178.761	181.366	177.802	0.21209	2.3038e-11	1.53552e-10	2.16278	0.247915	1
FCHO1	chr19	17886750	17893976	ENSG00000130475	7227	*	6.04	7.54	53	79.05	204.39	168.16	1.5	4.67e-05	0.00405	17858526	17899377	+	28	9014	TTS	B3GNT3	15555	intron	0.025882	0.579712	NM_001161359, intron 18 of 26	1.293	1.418	0.984	2.146	2.163	1.627	0.634344	9.41255e-08	4.70627e-07	1.01444	0.565717	1
RP11-446N19.1	chr12	46906562	46911502	ENSG00000272369	4941	*	5.71	6.89	45	59.82	129.13	108.6	1.18	0.00197	0.0378	46931284	47046333	+	2	22252	TSS	RP11-96H19.1	58981	intron	0.004454	0.431781	NR_125380, intron 3 of 3	0.423	0.484	0.493	1.179	0.92	1.118	1.16606	0.0023817	0.00697417	1.78462	0.0326924	1
IL2RB	chr22	37522120	37527423	ENSG00000100385	5304	*	5.85	6.98	53	62.67	129.99	122.61	1.13	0.00208	0.0391	37532404	37571094	-	9	7632	TTS	AL022314.1	9292	exon	0.018106	0.581369	NM_001346223, exon 10 of 10	5.285	5.374	4.404	5.604	4.91	5.212	0.0568512	0.369614	0.53056	0.619705	0.750651	1
FGFR4	chr5	176522226	176529111	ENSG00000160867	6886	*	6.31	7.45	82	76.2	189	161.15	1.15	0.000843	0.0238	176513886	176525145	+	17	524	TTS	ZNF346	17478	TTS	0.027891	0.593755	NM_022963	10.503	10.864	9.456	6.511	5.556	5.615	-0.773871	1.39508e-43	3.57112e-42	0.814951	0.443205	1
CTB-129P6.4	chr19	45365727	45373127	ENSG00000267282	7401	*	6.09	7.52	52	84.03	191.56	174.29	1.43	0.00012	0.00745	45385283	45394133	-	1	15856	TTS	PVRL2	19645	intron	0.022841	0.504865	NM_001042724, intron 2 of 8	4	4.077	3.81	3.322	2.41	2.994	-0.47954	0.0102397	0.0263829	1.51068	0.642267	1
CTB-79E8.2	chr5	172109800	172118232	ENSG00000253445	8433	*	7.09	8.1	111	161.65	297.61	249.61	1.01	0.00346	0.0527	172117456	172124723	-	1	3440	TTS	NEURL1B	4527	3' UTR	0.038192	0.558349	NM_001308177, exon 4 of 4	6.369	6.372	5.386	8.309	6.959	8.01	0.329469	0.00699466	0.018687	3.71476	0.0430516	1
PHF23	chr17	7138753	7144399	ENSG00000040633	5647	*	6.56	7.62	70	118.93	194.98	197.93	1.06	0.00407	0.0578	7138346	7142825	-	4	1249	TSS	GABARAP	1756	intron	0.041984	0.57988	NM_001284517, intron 1 of 4	26.246	27.411	25.001	28.534	27.884	26.672	0.0652981	0.12392	0.230081	0.0385126	0.96619	1
POLR2E	chr19	1078734	1095800	ENSG00000099817	17067	*	8.63	9.88	296	496.36	1074.12	807.5	1.25	0.000606	0.0199	1086874	1095353	-	7	393	TTS	HMHA1	1002	3' UTR	0.049458	0.622993	NM_001258328, exon 23 of 23	55.705	59.902	57.809	59.809	55.932	55.645	-0.0348216	0.403463	0.563539	2.59532	0.145957	1
CACNA2D4	chr12	1901511	1911248	ENSG00000151062	9738	*	8.46	10	223	482.83	1163.92	890.71	1.54	0.000113	0.00725	1901122	2028002	-	37	5258	TTS	ADIPOR2	8536	intron	0.033998	0.593304	NM_172364, intron 35 of 37	6.057	7.004	5.795	7.166	6.985	6.633	0.146124	0.0281005	0.0651714	2.11401	0.444543	1
CLASRP	chr19	45559371	45565965	ENSG00000104859	6595	*	6.17	7.31	49	95.43	194.13	122.61	1.13	0.00662	0.0758	45542297	45574214	+	20	11546	TTS	RNU6-611P	11849	intron	0.020931	0.567182	NR_103529, intron 8 of 20	11.493	12.011	9.849	12.834	12.937	12.658	0.192303	0.00134962	0.00412368	0.10018	0.908888	1
AC011499.1	chr19	5817490	5825919	ENSG00000263995	8430	*	6.09	7.45	47	89.02	222.35	126.99	1.36	0.00126	0.0296	5822935	5823035	+	0	1230	TSS	NRTN	2108	Intergenic	0.025866	0.550718		0	0	0	0	0.158	0	1.08473	0.790367	1	0.567716	0.59878	1
SNTA1	chr20	31995730	32002899	ENSG00000101400	7170	*	5.46	7.16	44	44.15	171.04	114.73	1.7	1.16e-05	0.00172	31995760	32031698	-	7	3554	TTS	CDK5RAP1	9948	intron	0.016323	0.529363	NM_003098, intron 5 of 7	8.808	9.637	8.374	8.826	8.693	8.255	-0.0896793	0.124734	0.231374	0.477964	0.861971	1
PPP1R32	chr11	61241271	61248946	ENSG00000162148	7676	*	6.3	7.35	54	103.97	176.17	150.64	1.05	0.00779	0.083	61248591	61258403	+	13	3482	TSS	RP11-286N22.8	8186	Intergenic	0.01694	0.52		0.41	0.567	0.275	0.155	0.21	0.358	-0.710799	0.0561374	0.119268	0.271901	0.761514	1
AVL9	chr7	32565242	32570266	ENSG00000105778	5025	*	6.59	7.73	87	105.4	227.48	197.06	1.14	0.000734	0.0221	32535321	33078516	+	15	32433	TSS	LSM5	32859	intron	0.00876	0.410828	NM_015060, intron 1 of 15	18.039	18.91	18.464	17.677	17.231	17.38	-0.168424	1.14587e-05	4.66238e-05	0.398552	0.729021	1
C1orf159	chr1	1011918	1029854	ENSG00000131591	17937	*	8.61	9.78	245	534.1	1009.98	742.69	1.17	0.00356	0.0534	1017197	1051736	-	11	3689	TTS	RNF223	11199	intron	0.045052	0.65678	NM_001330306, intron 9 of 11	3.358	3.753	3.52	3.727	3.318	3.449	-0.00820415	0.925614	0.956471	1.07803	0.451434	1
SS18L1	chr20	60736524	60752034	ENSG00000184402	15511	*	8.76	9.87	317	549.77	1041.62	831.15	1.11	0.00231	0.0417	60718821	60757533	+	11	13254	TTS	MTG2	13820	intron	0.032046	0.553643	NR_125980, intron 9 of 12	5.925	6.156	6.329	8.261	8.3	8.559	0.368566	4.58203e-12	3.19984e-11	0.206716	0.786014	1
TJAP1	chr6	43459477	43471259	ENSG00000137221	11783	*	7.28	8.57	98	212.93	428.45	333.69	1.29	0.00103	0.0263	43445260	43474294	+	10	8926	TTS	LRRC73	9338	intron	0.012647	0.536242	NM_001350567, intron 2 of 10	5.675	5.507	4.689	5.427	4.53	5.176	-0.188591	0.013486	0.0338622	2.54606	0.274402	1
IGDCC4	chr15	65674937	65681290	ENSG00000103742	6354	*	5.73	6.96	26	80.47	123.15	125.24	1.22	0.00923	0.0911	65673801	65715410	-	19	4312	TTS	IGDCC3	7736	intron	0.021725	0.566347	NM_020962, intron 18 of 19	1.079	1.191	1.001	2.192	2.072	2.022	0.910973	2.36034e-32	4.29603e-31	0.983577	0.439195	1
TMEM160	chr19	47547634	47551188	ENSG00000130748	3555	*	5.72	6.96	44	61.24	137.69	112.1	1.25	0.00116	0.028	47549164	47551888	-	2	247	TTS	NPAS1	378	TTS	0.039685	0.596511	NM_002517	24.654	25.453	23.582	28.217	27.655	29.279	0.175333	0.00299423	0.00860489	0.660405	0.722288	1
CSF1	chr1	110470410	110473348	ENSG00000184371	2939	*	5.45	6.58	34	53.41	106.9	84.08	1.13	0.00657	0.0756	110453254	110473614	+	9	1735	TTS	RP11-195M16.3	31396	3' UTR	0.017024	0.591899	NM_000757, exon 9 of 9	1.899	1.838	1.847	3.54	3.08	3.286	0.697128	1.24532e-18	1.26763e-17	1.86368	0.225594	1
SCARB1	chr12	125260467	125266239	ENSG00000073060	5773	*	6.23	7.31	54	96.14	171.89	145.39	1.08	0.00527	0.0668	125267228	125365007	-	12	3875	TTS	RNU6-927P	122704	intron	0.02166	0.54106	NR_160424, intron 11 of 11	14.068	14.191	11.598	3.01	3.236	3.399	-2.02843	4.29183e-190	1.40867e-187	0.743013	0.46655	1
ASB8	chr12	48540698	48547535	ENSG00000177981	6838	*	6.55	7.66	89	98.99	203.54	202.31	1.11	0.000849	0.0239	48543633	48574996	-	4	484	TTS	PFKM	4230	intron	0.009508	0.427234	NM_001319300, intron 3 of 4	6.953	7.177	6.764	6.981	7.516	6.916	-0.0545733	0.40101	0.561149	0.41874	0.656925	1
FICD	chr12	108916369	108923069	ENSG00000198855	6701	*	6.47	7.54	63	114.65	209.52	163.78	1.07	0.00547	0.0681	108910897	108919609	+	2	110	TTS	SART3	3363	intron	0.017316	0.499403	NM_014706, intron 16 of 18	1.256	1.728	1.508	1.606	1.632	1.566	0.206476	0.0679943	0.14034	0.642756	0.874835	1
CARD14	chr17	78183477	78189815	ENSG00000141527	6339	*	6.09	7.83	41	95.43	275.37	181.29	1.74	4.08e-05	0.00378	78143810	78183130	+	22	3516	TTS	SGSH	3584	intron	0.041029	0.59372	NM_001352922, intron 6 of 8	0.088	0.117	0.149	0.221	0.173	0.177	0.655758	0.0207812	0.0498519	1.52704	0.636889	1
NNMT	chr11	114166389	114188518	ENSG00000166741	22130	*	9.17	10.29	499	656.59	1334.95	1162.21	1.11	0.000864	0.0241	114128552	114184007	+	4	6554	TTS	RP11-64D24.2	49840	intron	0.007095	0.406977	NM_006169, intron 2 of 2	151.006	148.143	147.785	161.184	162.981	157.601	0.17079	7.12214e-07	3.27503e-06	0.642756	0.874835	1
CD70	chr19	6587785	6592519	ENSG00000125726	4735	*	6.99	8.12	106	148.84	318.13	236.47	1.12	0.0013	0.0298	6590113	6604114	-	3	39	TTS	RPL7P50	3187	intron	0.035495	0.536755	NM_001330332, intron 1 of 3	26.122	25.87	26.191	46.033	47.249	46.084	0.799508	4.76533e-63	2.06404e-61	0.642756	0.874835	1
C19orf60	chr19	18698825	18707022	ENSG00000006015	8198	*	7.62	8.79	145	247.82	489.17	393.24	1.17	0.00112	0.0275	18699494	18703144	+	4	220	TTS	CRLF1	2322	exon	0.041118	0.593266	NM_001100419, exon 5 of 5	24.027	22.715	23.633	25.487	27.763	25.446	0.128208	0.0211012	0.0505293	0.857917	0.265619	1
GPAA1	chr8	145131298	145143150	ENSG00000197858	11853	*	8.82	9.86	354	548.34	996.3	867.06	1.05	0.00247	0.0432	145137512	145141119	+	11	288	TSS	EXOSC4	1674	promoter-TSS	0.03409	0.586483	NM_003801	43.926	44.827	42.609	43.796	42.092	42.456	-0.056545	0.115026	0.216548	1.58099	0.619181	1
PHC2	chr1	33786201	33793970	ENSG00000134686	7770	*	7.63	8.91	136	261.35	516.54	443.16	1.27	0.000603	0.0199	33790174	33896216	-	14	88	TTS	RP11-415J8.3	1558	3' UTR	0.013903	0.506371	NM_004427, exon 7 of 7	20.844	22.808	21.873	21.467	20.737	21.202	-0.104699	0.0117585	0.0299268	0.984848	0.594757	1
BRSK2	chr11	1473765	1482998	ENSG00000174672	9234	*	6.08	7.39	50	85.46	218.93	117.36	1.31	0.00181	0.0359	1411128	1483915	+	21	5534	TTS	MOB2	13092	intron	0.041378	0.659049	NM_001256629, intron 19 of 19	0.107	0.046	0.07	0.121	0.121	0.071	0.452108	0.315718	0.47426	0.515237	0.668719	1
FAM83D	chr20	37577268	37581344	ENSG00000101447	4077	*	6.14	7.51	61	79.76	178.73	186.55	1.38	9.15e-05	0.00633	37554954	37581703	+	3	2397	TTS	RP4-616B8.4	11261	intron	0.015951	0.464181	NM_030919, intron 3 of 3	31.563	32.222	30.593	41.844	39.703	40.104	0.332698	2.37412e-21	2.75891e-20	3.08296	0.138807	1
DCAF4	chr14	73420687	73430696	ENSG00000119599	10010	*	7.42	8.48	144	197.97	364.31	349.45	1.06	0.00124	0.0291	73393185	73426411	+	13	720	TTS	RP11-109N23.6	1610	non-coding	0.015887	0.501049	NR_147990, exon 14 of 15	9.308	9.604	8.466	11.695	10.615	10.594	0.120526	0.0256905	0.0601632	2.17324	0.274182	1
CABIN1	chr22	24448895	24452017	ENSG00000099991	3123	*	5.36	6.42	48	34.18	76.11	94.59	1.05	0.0097	0.0932	24407764	24574596	+	36	42692	TSS	AP000351.13	45752	intron	0.014098	0.519859	NM_012295, intron 8 of 36	11.974	12.946	10.842	18.154	16.546	16.007	0.432059	5.09989e-21	5.84371e-20	1.2535	0.475344	1
ARHGEF16	chr1	3370440	3383247	ENSG00000130762	12808	*	7.58	9.02	118	264.2	574.69	461.56	1.44	0.000277	0.0125	3370989	3397677	+	14	5854	TSS	PRDM16	21660	intron	0.036155	0.622082	NM_014448, intron 1 of 14	1.635	1.954	1.628	2.705	2.513	2.646	0.554141	2.00087e-07	9.70377e-07	2.07663	0.457452	1
SEMA3G	chr3	52467655	52473666	ENSG00000010319	6012	*	5.58	6.99	34	61.96	134.27	119.11	1.4	0.000559	0.019	52467068	52479043	-	15	3592	TTS	PHF7	13004	intron	0.017471	0.584429	NM_020163, intron 15 of 15	1.22	1.164	1.008	1.166	0.941	0.897	-0.137174	0.192214	0.326791	0.0481339	0.952196	1
FDXR	chr17	72854522	72864836	ENSG00000161513	10315	*	7.51	9.04	130	233.58	610.61	439.66	1.53	3.87e-05	0.00365	72858618	72869148	-	12	1061	TTS	GRIN2C	3681	intron	0.04218	0.628175	NR_047576, intron 10 of 11	27.975	30.054	28.8	33.071	33.457	31.613	0.148336	0.000409832	0.00136565	1.27497	0.149703	1
CNNM2	chr10	104677070	104680676	ENSG00000148842	3607	*	5.59	6.75	35	61.24	94.93	119.99	1.16	0.00519	0.0664	104678049	104849978	+	7	824	TSS	RP11-724N1.1	3712	promoter-TSS	0.064632	0.585691	NR_160733	2.595	3.229	2.731	6.92	7.108	6.263	0.359319	6.07287e-15	5.05474e-14	2.42043	0.00897646	1
RAB22A	chr20	56924245	56927190	ENSG00000124209	2946	*	5.12	6.34	29	40.59	81.24	80.58	1.22	0.00384	0.056	56884751	56942563	+	6	16846	TTS	VAPB	38460	intron	0.011549	0.401019	NM_020673, intron 3 of 6	8.957	9.675	9.175	8.418	8.131	8.325	-0.237067	2.18367e-08	1.15353e-07	0.642756	0.874835	1
ETV5	chr3	185773335	185777304	ENSG00000244405	3970	*	5.16	6.4	38	33.47	98.35	70.94	1.24	0.00276	0.0461	185764096	185826901	-	12	11224	TTS	ETV5-AS1	21638	intron	0.011089	0.423028	NM_004454, intron 9 of 12	9.962	10.643	9.254	11.503	9.782	11.6	0.114992	0.0200082	0.0481462	1.75879	0.0884985	1
GNE	chr9	36215293	36219204	ENSG00000159921	3912	*	6.08	7.12	50	85.46	124.86	152.39	1.03	0.00819	0.0854	36214437	36277053	-	11	2812	TTS	CLTA	26322	3' UTR	0.014066	0.462542	NM_001190388, exon 11 of 11	13.044	13.165	13.109	9.193	8.83	8.818	-0.550861	1.94263e-34	3.81806e-33	1.4771	0.123698	1
UBE2F-SCLY	chr2	238989185	238993217	ENSG00000258984	4033	*	5.67	6.72	44	57.68	130.84	79.7	1.05	0.0107	0.099	238875655	239008053	+	18	16852	TTS	SCLY	16853	intron	0.023815	0.518353	NR_037904, intron 13 of 18	11.138	11.515	10.538	12.324	11.558	11.567	-0.136203	0.0103088	0.026547	1.51367	0.366901	1
GFAP	chr17	42981100	42985305	ENSG00000131095	4206	*	5.37	7.01	22	60.53	132.55	124.37	1.64	0.000311	0.0132	42982993	42992920	-	8	210	TTS	FAM187A	444	TTS	0.018554	0.559096	NM_001258400	1.267	1.246	0.971	1.626	1.609	1.453	0.00707031	0.98351	0.990608	0.0197342	0.982971	1
ZNF239	chr10	44058965	44062946	ENSG00000196793	3982	*	6.35	7.42	73	90.44	197.55	145.39	1.07	0.00292	0.0477	44051794	44070066	-	3	9110	TSS	CAP1P2	39334	intron	0.010302	0.430796	NM_001099283, intron 1 of 1	6.562	6.786	6.272	6.418	5.908	5.746	-0.104186	0.153233	0.272977	0.642756	0.874835	1
SYT12	chr11	66814885	66823290	ENSG00000173227	8406	*	7.5	8.85	146	215.78	549.89	373.1	1.35	0.000145	0.00843	66774248	66818334	+	10	754	TTS	RHOD	5200	TTS	0.01892	0.57097	NM_001318775	8.429	9.287	8.583	13.839	13.923	13.765	0.638557	9.23687e-46	2.56445e-44	0.501185	0.857315	1
CRY2	chr11	45901576	45908353	ENSG00000121671	6778	*	6.08	7.18	68	67.65	171.04	119.11	1.1	0.00286	0.047	45868956	45904798	+	11	166	TTS	MAPK8IP1	2236	TTS	0.026712	0.570311	NM_001127457	1.958	1.944	1.902	3.66	3.691	3.733	0.899326	2.43492e-38	5.44081e-37	1.90357	0.364749	1
PLCH2	chr1	2382772	2394641	ENSG00000149527	11870	*	6.51	8.45	49	133.88	406.22	291.65	1.93	7.65e-06	0.00127	2357418	2411243	+	21	22536	TTS	RP3-395M20.2	35032	Intergenic	0.031176	0.647738		0.187	0.159	0.152	0.193	0.168	0.167	0.39983	0.125536	0.232558	0.642756	0.874835	1
FAM98C	chr19	38897359	38902153	ENSG00000130244	4795	*	5.67	6.83	43	59.11	134.27	93.71	1.16	0.00362	0.0539	38893774	38899724	+	7	32	TTS	RASGRP4	59	TTS	0.020864	0.52232	NM_170604	5.591	5.698	5.594	5.656	6.698	5.989	0.179513	0.0316526	0.0725156	1.2603	0.135419	1
[truncated: 265 more rows]

## Sheet: siDDX5_TTS
Gene	chr	start	end	Ensembl	width	strand	Conc_siCTL	Conc_siDDX5	siCTL_A	siCTL_B	siDDX5_A	siDDX5_B	DDX5_vs_CTL_Fold	DDX5_vs_CTL_p.value	DDX5_vs_CTL_FDR	start_gene	end_gene	strand_gene	introns_gene	Distance_gene	Distance_type	Neighbor	Distance_neighbor	Annotation	CpG%	GC%	Detail	CTL.1.FPKM.RNAseq	CTL.2.FPKM.RNAseq	CTL.3.FPKM.RNAseq	DDX5.1.FPKM.RNAseq	DDX5.2.FPKM.RNAseq	DDX5.3.FPKM.RNAseq	DDX5_vs_CTL_Fold.RNAseq	DDX5_vs_CTL_p.value.RNAseq	DDX5_vs_CTL_FDR.RNAseq	Intergenic_siDDX5_TTS_LFC	Intergenic_siDDX5_TTS_Pvalue	Intergenic_siDDX5_TTS_FDR
[truncated: 289 more rows]

[truncated: 2 more sheets: siXRN2_TTS, siPRMT5_TTS]
